# Supplementary material for: Identification of glomerular and podocyte-specific genes and pathways activated by sera of patients with focal segmental glomerulosclerosis
Source: PLoS One. 2019 Oct 3;14(10):e0222948. doi: 10.1371/journal.pone.0222948 (PMC6776339; doi:10.1371/journal.pone.0222948)
Supplement: S1 Table — (XLSX) [file pone.0222948.s002.xlsx]

## Sheet: Sheet1
S1 Table: Overlap in gene expression between different cohorts of the study
Genes that overlap between the Neptune and either the ERCB or the Miami cohort					Genes that overlap between the ERCB and either the Neptune or the Miami cohort						Genes significantly changed in glomeruli of the Miami cohort					Genes significantly changed in tubules of the Miami cohort					Genes significantly changed in kidneys of the Alberta cohort					391 genes - overlap between the Alberta and Miami cohorts			322 genes - genes significantly changed in the Miami but not the Alberta cohort			4718 genes - genes significantly changed in the Alberta but not the Miami cohort			184 genes - genes significantly changed in podocytes contacted with the serum from patients with FSGS compared to controls			47 genes - genes significantly changed in podocytes contacted with the serum from patients with REC vs NON REC FSGS
Gene ID	Fold change(Unlogged)	logFC_neptuneLDvFSGS	qvalue		Gene ID	Gene Symbol	Fold change (Unlogged)	log2 FC_ERCB_FSGS	q-value_FSGS		Gene ID	Fold change(Unlogged)	logFC_NonRecPostVSNonRecPre	qvalue		Gene ID	Fold change(Unlogged)	logfC_Tub_NonRecPostVSNonRecPre	qvalue		Gene ID	Fold change(Unlogged)	logFC_alberta	qvalue		Gene ID			Gene ID			Gene ID			Gene ID	Symbol		Symbol	Gene ID
21	1.90961	0.933282	0		133	ADM	1.46	0.54	0		6434	1.47112	0.556919	0		29035	1.30094	0.379557	0		4637	1.30311	0.381958	0		133			100			12			19	ABCA1		C15orf48	84419
25	1.79179	0.841403	0		211	ALAS1	1.24	0.31	0		2921	4.15678	2.05547	0		83452	1.31192	0.391682	0		7752	1.26397	0.337962	0		211			123			18			253152	EPHX4		CCL2	6347
29	1.62573	0.701088	0		329	BIRC2	1.12	0.16	0		2353	2.81214	1.49167	0		388125	1.72996	0.790739	0		7597	1.272	0.347103	0		301			153			23			72	ACTG2		CCL20	6364
36	0.434935	-1.20113	0		662	BNIP1	1.14	0.19	0		28990	1.4464	0.532466	0		23516	1.52379	0.607664	0		476	1.41212	0.497865	0		330			262			26			56999	ADAMTS9		CCL3	6348
47	1.55006	0.632326	0		734	OSGIN2	0.78	-0.36	0		23137	1.32532	0.406343	0		148523	1.45955	0.545524	0		8480	1.26697	0.341378	0		374			329			27			123	PLIN2		CCL3L3	414062
87	2.01803	1.01295	0		871	SERPINH1	1.5	0.59	0		9592	1.99337	0.995212	0		8870	1.71679	0.779714	0		9987	1.39284	0.478033	0		384			355			29			51129	ANGPTL4		CDKN2B	1030
94	1.95257	0.965374	0		1105	CHD1	1.13	0.18	0		7050	1.428	0.513997	0		7803	1.34283	0.425279	0		5770	1.89313	0.920776	0		388			366			30			339231	ARL16		CEBPD	1052
109	1.96585	0.975151	0		1195	CLK1	1.27	0.34	0		81788	2.40512	1.26611	0		9334	1.40655	0.492157	0		113174	1.28107	0.357348	0		467			468			31			55723	ASF1B		CSF3	1440
123	0.605823	-0.723031	0		1453	CSNK1D	1.13	0.18	0		8737	1.28849	0.365678	0		137994	1.81812	0.862451	0		130355	1.44917	0.535228	0		571			904			32			440	ASNS		CXCL1	2919
133	3.69888	1.88709	0		1843	DUSP1	0.69	-0.54	0		3014	1.44239	0.528462	0		127544	1.31282	0.392669	0		79230	1.39426	0.4795	0		602			970			34			259266	ASPM		CXCL12	6387
142	1.49753	0.582581	0		1969	EPHA2	1.3	0.37	0		8013	2.24879	1.16915	0		22936	1.6304	0.70523	0		51373	1.25144	0.323586	0		604			1017			36			445	ASS1		CXCL2	2920
156	2.60122	1.37919	0		2669	GEM	1.78	0.83	0		23516	1.46602	0.551905	0		55664	1.2486	0.320306	0		113444	1.198	0.260633	0		662			1073			39			8313	AXIN2		CXCL5	6374
161	1.75038	0.807672	0		3043	HBB	2.25	1.17	0		51330	1.93991	0.955993	0		57396	1.44944	0.535493	0		5326	1.39927	0.484678	0		677			1105			51			604	BCL6		CXCL6	6372
162	1.5573	0.639048	0		3659	IRF1	1.7	0.77	0		221037	1.36005	0.443661	0		9674	1.47078	0.556578	0		254427	1.92392	0.944052	0		678			1440			52			329	BIRC2		CYP1B1	1545
165	2.38908	1.25646	0		3665	IRF7	1.52	0.61	0		55509	1.94971	0.963258	0		10808	2.1813	1.12519	0		51118	1.30425	0.383223	0		687			1663			54			7832	BTG2		EDN1	1906
187	3.54961	1.82766	0		4000	LMNA	1.32	0.4	0		22822	1.61834	0.69451	0		727896	1.86294	0.897578	0		10110	1.57588	0.65616	0		688			1876			69			84419	C15orf48		GBP2	2634
203	1.74211	0.800835	0		4071	TM4SF1	1.46	0.55	0		11170	1.48021	0.565799	0		9589	1.53071	0.614199	0		23276	1.27193	0.347016	0		734			1880			71			79650	USB1		GNA15	2769
207	1.59975	0.67785	0		4487	MSX1	1.51	0.6	0		154043	1.44972	0.535778	0		26785	2.07656	1.05419	0		56902	1.39315	0.478349	0		871			1998			92			116496	USB1		GOLT1A	127845
213	0.264245	-1.92005	0		4783	NFIL3	0.61	-0.71	0		9531	1.85421	0.890804	0		100506142	1.76812	0.822218	0		54819	1.41668	0.502517	0		902			2077			97			114897	C1QTNF1		HMOX1	3162
309	1.83154	0.873058	0		4794	NFKBIE	1.67	0.74	0		153	1.49097	0.576251	0		378	1.27552	0.351091	0		134359	1.24288	0.313691	0		969			2210			101			716	C1S		Hs.571940	Hs.571940
311	1.53032	0.613833	0		4929	NR4A2	0.57	-0.81	0		80832	1.68039	0.748798	0		6498	1.34032	0.422573	0		79003	1.55198	0.634109	0		1026			2498			113			84984	CEP19		IL1A	3552
329	0.675133	-0.566756	0		5166	PDK4	0.47	-1.09	0		1847	1.86449	0.898779	0		166824	1.63784	0.711796	0		100128750	1.35942	0.442991	0		1051			2697			118			152816	ODAPH		IL1B	3553
345	0.386726	-1.37062	0		5970	RELA	1.13	0.18	0		26118	1.50325	0.588084	0		3394	1.60573	0.683232	0		5437	1.27923	0.355271	0		1052			2810			119			286343	LURAP1L		KYNU	8942
350	0.198659	-2.33163	0		5971	RELB	1.28	0.36	0		8864	1.70947	0.773551	0		4071	1.53076	0.614247	0		26521	1.30336	0.38223	0		1081			2827			120			831	CAST		LIPG	9388
367	1.74603	0.80408	0		6046	BRD2	1.26	0.33	0		83641	1.68426	0.752117	0		4864	1.64289	0.716234	0		9643	1.25079	0.32284	0		1119			3014			124			6347	CCL2		LOC647650	647650
369	1.71312	0.776629	0		6351	CCL4	1.52	0.6	0		1992	1.43056	0.516576	0		55765	1.51406	0.598423	0		4000	1.80113	0.8489	0		1164			3039			128			6364	USB1		LOC728454	LOC728454
389	1.51506	0.599376	0		6421	SFPQ	1.27	0.35	0		3164	2.08442	1.05964	0		7132	1.44274	0.52881	0		27309	1.279	0.355021	0		1195			3040			130			6348	CCL3		LRIG1	26018
391	1.57838	0.658446	0		6432	SRSF7	1.3	0.38	0		29948	1.80415	0.851315	0		6722	1.35723	0.440661	0		102723694	1.75175	0.808801	0		1263			3043			134			6349	CCL3L1		LRRN3	54674
392	1.93416	0.95171	0		6515	SLC2A3	1.24	0.3	0		81575	1.77467	0.827548	0		9531	1.57714	0.65731	0		718	3.41259	1.77087	0		1316			3183			154			414062	CCL3L3		MAP3K8	1326
482	2.73277	1.45036	0		6591	SNAI2	1.55	0.64	0		1326	3.23212	1.69248	0		643036	1.61021	0.687253	0		6950	1.34007	0.422309	0		1326			3394			157			6352	CCL5		NAV2	89797
489	2.15766	1.10947	0		6890	TAP1	1.41	0.5	0		54101	2.18704	1.12898	0		91694	1.41413	0.49991	0		10745	1.2569	0.329874	0		1364			3553			158			891	CCNB1		NFKBIZ	64332
527	1.80961	0.855675	0		7056	THBD	1.47	0.55	0		9497	1.64783	0.72057	0		126917	1.69783	0.763696	0		3566	1.45054	0.536595	0		1407			3557			163			983	CDK1		NPPB	4879
537	1.78688	0.837441	0		7090	TLE3	1.2	0.26	0		85391	4.76202	2.25158	0		3301	1.52961	0.613166	0		54432	1.31095	0.390612	0		1408			3570			172			1030	CDKN2B		PAPPA	5069
558	2.81501	1.49314	0		7124	TNF	1.15	0.21	0		3557	3.16486	1.66214	0		91748	1.94015	0.95617	0		414235	1.35257	0.435701	0		1453			3627			173			1063	CENPF		PIM2	11040
595	3.19573	1.67615	0		7127	TNFAIP2	1.15	0.2	0		3183	1.74935	0.806821	0		8444	1.46357	0.549489	0		836	1.49085	0.576133	0		1466			3656			174			11033	ADAP1		PLPP3	8613
602	2.74091	1.45466	0		7533	YWHAH	1.26	0.33	0		29035	1.28037	0.356556	0		100506860	2.03398	1.0243	0		4697	1.32723	0.408423	0		1491			3669			183			26253	CLEC4E		PTGES	9536
633	2.18792	1.12956	0		7538	ZFP36	0.67	-0.57	0		7323	1.21985	0.286708	0		23429	1.32064	0.401232	0		5603	1.4234	0.50934	0		1649			3875			187			1264	CNN1		PTGS2	5743
650	3.14313	1.6522	0		7743	ZNF189	0.61	-0.72	0		3301	1.48314	0.568655	0		80311	1.40995	0.495641	0		100874323	1.44809	0.534147	0		1654			3976			191			1437	CSF2		RCAN1	1827
684	2.05499	1.03913	0		8462	KLF11	1.18	0.24	0		54434	1.57911	0.659113	0		195827	1.62623	0.701535	0		83608	1.2911	0.368604	0		1655			4071			199			1440	CSF3		SAA1	6288
706	1.58831	0.667495	0		8878	SQSTM1	1.15	0.2	0		6401	13.4665	3.75131	0		5997	1.93006	0.948642	0		84154	1.3825	0.467279	0		1717			4117			202			1455	CSNK1G2		SERPINB2	5055
719	3.7462	1.90543	0		9044	BTAF1	1.24	0.32	0		129881	1.84388	0.882746	0		23529	1.61609	0.692512	0		6662	2.35064	1.23306	0		1831			4327			203			2919	CXCL1		SLC7A2	6542
823	2.1603	1.11123	0		9124	PDLIM1	1.29	0.37	0		23529	1.54467	0.627303	0		57007	1.80321	0.85057	0		1106	1.28199	0.358385	0		1839			4489			205			6387	CXCL12		SOD2	6648
826	1.29125	0.368766	0		9334	B4GALT5	1.21	0.28	0		727896	1.76223	0.817405	0		29896	1.46752	0.553383	0		9205	1.31717	0.397444	0		1843			4493			208			2920	CXCL2		TNF	7124
835	1.55963	0.641207	0		9510	ADAMTS1	1.92	0.94	0		678	1.45412	0.540146	0		9173	1.77049	0.824146	0		4670	1.35495	0.438241	0		1847			4498			210			6374	CXCL5		TNFAIP6	7130
871	1.58711	0.666399	0		9584	RBM39	1.14	0.19	0		83452	1.37448	0.458891	0		58515	1.33683	0.41882	0		84946	1.29386	0.371679	0		1848			4499			213			6372	CXCL6		TRIB3	57761
874	2.54618	1.34833	0		10560	SLC19A2	0.65	-0.61	0		51444	1.45287	0.538907	0		5932	1.44777	0.533837	0		25979	1.27755	0.353385	0		1850			4773			214			57007	ACKR3		UBD	10537
896	1.65534	0.727125	0		10957	PNRC1	1.17	0.23	0		4791	1.74656	0.804515	0		10509	1.55609	0.637928	0		9388	2.23449	1.15994	0		1958			4780			217			51339	DACT1		UPP1	7378
902	0.616045	-0.698893	0		23082	PPRC1	1.22	0.28	0		3422	1.56153	0.642963	0		5971	1.67996	0.748424	0		84262	1.33261	0.414253	0		1959			4824			221			115265	DDIT4L
920	2.24009	1.16356	0		26136	TES	1.19	0.25	0		4929	2.54979	1.35038	0		6281	1.4948	0.579948	0		79993	1.38331	0.468125	0		1960			4860			223			9249	DHRS3
929	1.7063	0.770871	0		51278	IER5	1.39	0.47	0		6347	2.76895	1.46934	0		692223	1.88256	0.912695	0		1348	1.29353	0.371317	0		1969			4929			224			54769	DIRAS2
947	1.92645	0.945944	0		51307	FAM53C	1.17	0.22	0		3569	3.16504	1.66222	0		9308	2.05945	1.04226	0		84976	1.37976	0.464413	0		1983			5155			229			1870	E2F2
951	3.21739	1.68589	0		51330	TNFRSF12A	1.37	0.46	0		90007	1.49559	0.580714	0		10209	1.24848	0.320171	0		57228	1.53885	0.621857	0		1992			5178			231			1906	EDN1
960	1.94938	0.963018	0		55249	YY1AP1	1.21	0.27	0		54206	1.52225	0.606204	0		23761	1.48584	0.571279	0		6401	7.4628	2.89972	0		2012			5196			251			94240	EPSTI1
962	3.7288	1.89871	0		57035	RSRP1	1.4	0.49	0		9263	1.66471	0.735267	0		51582	1.29515	0.37312	0		25888	1.50348	0.588307	0		2243			5341			273			23086	EXPH5
963	2.97991	1.57527	0		57396	CLK4	1.19	0.25	0		5966	1.70358	0.768569	0		6428	1.32467	0.405634	0		388753	1.3235	0.404355	0		2266			5473			275			144347	RFLNA
972	1.60637	0.683801	0		80176	SPSB1	0.66	-0.61	0		11067	2.87704	1.52458	0		5966	1.83459	0.87546	0		29982	1.64546	0.718492	0		2353			5519			283			116496	FAM129A
976	5.19316	2.37661	0		80301	PLEKHO2	1.35	0.44	0		10135	1.72516	0.786729	0		5806	2.37911	1.25042	0		60487	1.38543	0.470329	0		2354			5597			284			131583	FAM43A
977	2.13372	1.09337	0		283131	NEAT1	1.22	0.29	0		51278	2.28721	1.19359	0		387254	1.72495	0.786556	0		3775	1.38236	0.467132	0		2355			5606			287			80164	FLJ22184
994	1.75056	0.807814	0		23	ABCF1	1.23	0.29	0		9188	1.3124	0.392209	0		80176	1.92314	0.94346	0		56940	1.38241	0.467187	0		2669			5734			291			3169	FOXA1
1003	2.42893	1.28032	0		87	ACTN1	1.51	0.59	0		9020	1.4348	0.52085	0		1958	2.25314	1.17194	0		113246	1.5655	0.646624	0		2773			5900			308			9518	GDF15
1017	1.81171	0.857356	0		103	ADAR	1.25	0.32	0		91694	1.70047	0.765932	0		7738	1.58438	0.663923	0		10781	1.4364	0.522462	0		2787			5912			309			2669	GEM
1032	1.68409	0.751969	0		109	ADCY3	1.18	0.24	0		5930	1.37365	0.458015	0		222643	1.93219	0.950239	0		4712	1.26264	0.336441	0		2919			5914			311			2697	GJA1
1043	1.66985	0.739719	0		161	AP2A2	1.16	0.21	0		23429	1.39361	0.47883	0		26118	1.40765	0.493292	0		65008	1.38562	0.470532	0		2920			5990			312			2744	GLS
1052	0.468408	-1.09416	0		165	AEBP1	1.53	0.62	0		11177	1.46938	0.555212	0		3303	1.67538	0.744489	0		4013	1.41455	0.500346	0		2921			6002			313			266977	ADGRF1
1059	2.12418	1.08691	0		187	APLNR	1.77	0.82	0		468	1.36943	0.453575	0		54463	1.40727	0.492902	0		3364	1.22161	0.288781	0		2959			6018			321			283554	GPR137C
1107	1.91374	0.936396	0		203	AK1	1.24	0.31	0		91748	1.63785	0.711805	0		286343	1.63983	0.713546	0		9688	1.25871	0.331947	0		3091			6095			331			26585	GREM1
1175	1.8802	0.910885	0		213	ALB	0.37	-1.42	0		4327	2.63454	1.39755	0		1365	1.59606	0.674511	0		54865	1.43265	0.51869	0		3156			6273			333			2869	GRK5
1192	1.33407	0.415833	0		293	SLC25A6	1.23	0.29	0		10308	1.81695	0.861516	0		1407	1.63472	0.709048	0		4800	1.27038	0.345261	0		3157			6303			335			8334	HIST1H2AC
1195	0.382453	-1.38665	0		309	ANXA6	1.3	0.38	0		55664	1.36713	0.451152	0		1850	1.86017	0.895438	0		1119	1.31892	0.399358	0		3164			6347			345			8091	HMGA2
1230	2.50023	1.32206	0		311	ANXA11	1.15	0.2	0		84275	1.76691	0.821231	0		1992	1.48078	0.566356	0		286262	1.34509	0.427699	0		3185			6348			350			3162	HMOX1
1278	2.22805	1.15578	0		313	AOAH	1.46	0.54	0		22894	1.32816	0.409429	0		123879	1.77386	0.826894	0		9332	2.80251	1.48672	0		3301			6364			351				Hs.290550
1282	2.44024	1.28702	0		389	RHOC	1.61	0.69	0		1959	3.00456	1.58715	0		2353	2.87018	1.52114	0		9551	1.28831	0.365484	0		3303			6591			354				Hs.406790
1284	2.70834	1.43741	0		391	RHOG	1.22	0.28	0		101928173	1.93905	0.955351	0		1408	1.56917	0.649999	0		6628	1.46809	0.553939	0		3304			6671			358				Hs.473191
1291	1.59374	0.672418	0		477	ATP1A2	1.3	0.38	0		100996307	1.42293	0.508866	0		64859	1.66682	0.737102	0		116541	1.28871	0.365925	0		3312			6884			359				Hs.497591
1349	0.719878	-0.474175	0		483	ATP1B3	1.21	0.27	0		22992	1.35093	0.433956	0		5366	3.63105	1.86039	0		6428	1.42568	0.511651	0		3320			7110			360				Hs.571940
1396	2.0824	1.05825	0		488	ATP2A2	1.27	0.35	0		123879	1.7698	0.823582	0		1843	2.07981	1.05645	0		51186	1.30852	0.387935	0		3337			7127			363			8870	IER3
1398	1.86733	0.900977	0		489	ATP2A3	1.18	0.24	0		148022	1.71231	0.775948	0		10308	1.8649	0.899102	0		29083	1.27546	0.351012	0		3383			7130			367			3434	IFIT1
1436	2.81086	1.49101	0		506	ATP5B	1.13	0.17	0		1119	1.62463	0.700111	0		56892	1.83217	0.873551	0		7673	1.38706	0.472027	0		3386			7150			368			55540	IL17RB
1445	2.08754	1.0618	0		581	BAX	1.24	0.31	0		3337	2.71607	1.44152	0		7832	2.68825	1.42667	0		54578	2.78084	1.47552	0		3422			7248			372			3552	IL1A
1454	2.00718	1.00517	0		595	CCND1	1.43	0.52	0		64061	1.61211	0.68895	0		7430	1.22824	0.296593	0		90627	1.42019	0.506084	0		3475			7314			378			3553	IL1B
1475	2.75499	1.46204	0		642	BLMH	1.2	0.26	0		345895	1.63677	0.710856	0		8878	1.36708	0.451095	0		128414	1.78374	0.834907	0		3484			7316			379			3569	IL6
1520	3.17437	1.66647	0		650	BMP2	1.85	0.89	0		4739	1.56291	0.644234	0		153020	2.42637	1.2788	0		10952	1.28404	0.360688	0		3491			7323			387			3576	IL8
1524	2.02039	1.01463	0		689	BTF3	1.15	0.21	0		5187	1.59927	0.677411	0		56929	1.38233	0.467107	0		1349	1.37342	0.457778	0		3566			7533			389			3638	INSIG1
1536	5.49261	2.45749	0		701	BUB1B	1.22	0.29	0		8870	2.1232	1.08624	0		26127	1.33578	0.417687	0		83480	1.35697	0.440386	0		3569			8013			390			10379	IRF9
1555	0.302793	-1.7236	0		706	TSPO	1.23	0.3	0		5806	3.88346	1.95734	0		29995	1.44128	0.527348	0		11030	1.43521	0.521264	0		3576			8061			397			3775	KCNK1
1594	0.318683	-1.64981	0		715	C1R	1.22	0.29	0		7071	1.69242	0.759084	0		4739	1.70057	0.766016	0		54826	1.62099	0.696879	0		3628			8408			402			57661	KIAA1542
1605	1.87754	0.908846	0		754	PTTG1IP	1.16	0.21	0		6236	1.83331	0.874452	0		211	1.38712	0.472088	0		25917	1.25351	0.325976	0		3638			8436			406			3832	KIF11
1647	1.95729	0.968858	0		773	CACNA1A	1.1	0.14	0		23223	1.88272	0.912816	0		100302135	2.65961	1.41122	0		5121	2.68921	1.42718	0		3659			8493			410			9314	KLF4
1655	0.421776	-1.24545	0		834	CASP1	1.55	0.64	0		23082	1.6234	0.699023	0		1655	1.32641	0.407527	0		1152	1.79468	0.84373	0		3665			8538			411			144501	KRT80
1676	1.61845	0.694616	0		862	RUNX1T1	1.19	0.25	0		10209	1.27928	0.355335	0		10891	1.34508	0.427695	0		4141	1.29393	0.371757	0		3725			8638			415			8942	KYNU
1727	1.62373	0.699314	0		865	CBFB	1.15	0.2	0		9972	1.34092	0.423227	0		84444	1.55964	0.641216	0		171424	1.34167	0.424031	0		3726			8843			416			3949	LDLR
1768	0.613815	-0.704124	0		874	CBR3	1.44	0.52	0		49854	1.4743	0.560026	0		83855	1.50153	0.586433	0		9057	1.32048	0.40106	0		3727			8877			421			9388	LIPG
1774	1.62123	0.697093	0		908	CCT6A	1.2	0.27	0		5292	2.29055	1.1957	0		442898	2.2299	1.15698	0		79961	1.61887	0.694983	0		3949			8915			440			441763	LOC441763
1786	1.64975	0.722251	0		919	CD247	1.54	0.62	0		7056	2.20233	1.13903	0		79003	1.46162	0.547566	0		51135	1.35643	0.439817	0		4000			9044			443			647650	LOC647650
1831	0.63483	-0.655557	0		929	CD14	1.43	0.51	0		91663	1.59569	0.674176	0		5770	1.49139	0.576654	0		55112	1.37972	0.46438	0		4084			9124			445			651137	LOC651137
1843	0.467086	-1.09824	0		960	CD44	1.24	0.31	0		7494	1.50634	0.591047	0		51726	1.35988	0.443477	0		79101	1.63948	0.713242	0		4094			9263			472			653778	LOC653778
1845	1.72506	0.78665	0		962	CD48	1.89	0.92	0		92610	2.45788	1.29741	0		2012	2.42482	1.27788	0		9989	1.35798	0.441457	0		4140			9267			473			653820	LOC653820
1849	2.13535	1.09447	0		963	CD53	1.5	0.58	0		1843	1.82916	0.871183	0		7763	1.44777	0.533836	0		3157	1.81064	0.8565	0		4170			9308			476			654103	LOC654103
1893	6.78097	2.76149	0		974	CD79B	1.25	0.32	0		9589	1.54407	0.626739	0		646329	1.85212	0.889175	0		57102	1.33475	0.416574	0		4291			9311			477			728454	LOC728454
1947	1.85313	0.889967	0		976	ADGRE5	1.82	0.86	0		6648	1.84496	0.883592	0		196264	1.50269	0.587549	0		29080	1.50106	0.585984	0		4320			9507			501				LOC728643
1948	1.99126	0.993683	0		977	CD151	1.23	0.29	0		8407	1.48284	0.568359	0		2107	1.27561	0.351187	0		55860	1.2454	0.316612	0		4487			9560			509			26018	LRIG1
1950	0.29357	-1.76822	0		994	CDC25B	1.25	0.33	0		7718	2.89751	1.53481	0		150275	1.51766	0.601852	0		55791	2.4712	1.30521	0		4609			9586			515			54674	LRRN3
1974	0.701357	-0.51178	0		997	CDC34	1.17	0.23	0		5277	1.72337	0.785234	0		6432	1.59116	0.670077	0		126917	1.73162	0.792125	0		4616			9590			516			4060	LUM
1981	1.65712	0.72868	0		1020	CDK5	1.16	0.21	0		25822	1.76159	0.816882	0		9592	2.14704	1.10235	0		90701	1.44668	0.532742	0		4739			9597			518			4118	MAL
2000	2.38026	1.25112	0		1043	CD52	1.64	0.71	0		388	1.45888	0.544863	0		26512	1.30905	0.388523	0		51649	1.55864	0.640287	0		4783			9972			520			1326	MAP3K8
2004	2.31995	1.2141	0		1050	CEBPA	1.57	0.65	0		9819	1.67666	0.745587	0		23411	1.42909	0.515096	0		122704	1.26861	0.343252	0		4790			10124			521			4147	MATN2
2013	2.01284	1.00923	0		1154	CISH	0.68	-0.55	0		7378	1.7989	0.847114	0		84002	1.67168	0.741295	0		10440	1.29531	0.373302	0		4791			10253			525				MEG3
2014	1.6307	0.705493	0		1155	TBCB	1.25	0.32	0		8915	1.59619	0.674628	0		140809	1.5126	0.597032	0		6421	1.45624	0.542249	0		4792			10289			526			389336	MGC23985
2015	1.7898	0.839796	0		1175	AP2S1	1.29	0.37	0		7832	2.37922	1.25049	0		29948	1.62114	0.697011	0		7353	1.37284	0.457168	0		4794			10308			533			4316	MMP7
2022	2.85228	1.51212	0		1192	CLIC1	1.35	0.43	0		4499	2.42318	1.2769	0		51602	1.40955	0.495233	0		168455	1.59637	0.674796	0		4800			10383			534			92399	MRRF
2050	2.97234	1.5716	0		1278	COL1A2	2.18	1.12	0		2827	2.24307	1.16547	0		148022	1.83258	0.873879	0		4128	1.56624	0.647304	0		4837			10538			539			9242	MSC
2113	1.56408	0.645315	0		1281	COL3A1	1.6	0.68	0		6046	1.34227	0.424672	0		55081	1.29205	0.369662	0		3612	1.414	0.499785	0		4864			10744			541			4599	MX1
2137	1.60906	0.686214	0		1282	COL4A1	1.47	0.56	0		6890	1.67739	0.746222	0		83451	1.7025	0.767657	0		90321	1.3646	0.448473	0		4953			10794			545			4600	MX2
2207	5.93398	2.569	0		1284	COL4A2	1.5	0.58	0		11040	1.71645	0.779427	0		253430	1.34417	0.426716	0		440498	1.33966	0.421867	0		5054			10802			563			4632	MYL1
2219	3.6595	1.87165	0		1396	CRIP1	1.74	0.8	0		9021	3.93775	1.97737	0		7159	1.58955	0.668623	0		3576	3.2078	1.68158	0		5166			11040			573			29116	MYLIP
2260	1.57485	0.655216	0		1436	CSF1R	1.47	0.55	0		3043	3.66165	1.87249	0		84275	1.54951	0.631813	0		3010	1.2975	0.375738	0		5187			11072			576			89797	NAV2
2268	1.85829	0.893979	0		1445	CSK	1.29	0.37	0		1105	1.41766	0.503508	0		56261	1.8739	0.906048	0		84987	1.30251	0.381292	0		5277			11082			585			4741	NEFM
2275	4.03234	2.01162	0		1454	CSNK1E	1.22	0.28	0		23135	2.00634	1.00457	0		49854	1.34675	0.429482	0		9978	1.34907	0.431963	0		5292			11158			587			4792	NFKBIA
2289	0.424597	-1.23584	0		1455	CSNK1G2	1.14	0.19	0		2243	4.00933	2.00336	0		2717	1.79437	0.843477	0		101241892	1.37392	0.458295	0		5326			11177			590			64332	NFKBIZ
2314	1.70273	0.767846	0		1464	CSPG4	1.17	0.23	0		221079	2.62183	1.39058	0		54883	1.3637	0.447529	0		11282	1.38428	0.469132	0		5359			11221			595			4879	NPPB
2316	1.78104	0.832722	0		1475	CSTA	1.53	0.62	0		11221	2.83732	1.50453	0		1052	1.73623	0.79596	0		58476	1.44142	0.527492	0		5366			22822			613			4897	NRCAM
2318	1.81131	0.857035	0		1497	CTNS	1.21	0.28	0		387763	2.18724	1.12911	0		25819	1.97796	0.984016	0		10211	1.53831	0.62135	0		5533			22936			629			57532	NUFIP2
2323	1.98753	0.990975	0		1520	CTSS	1.57	0.65	0		25819	2.09673	1.06814	0		1105	1.6012	0.679153	0		116844	2.05995	1.04261	0		5770			23087			635			4939	OAS2
2324	2.30775	1.20649	0		1524	CX3CR1	2.29	1.19	0		1839	2.29025	1.1955	0		4791	2.07559	1.05352	0		221477	1.31595	0.396109	0		5806			23135			636			5021	OXTR
2354	0.503475	-0.990009	0		1536	CYBB	1.4	0.48	0		388125	4.73308	2.24278	0		23764	1.88964	0.918111	0		84299	1.29891	0.377298	0		5930			23137			649			5069	PAPPA
2538	0.258521	-1.95165	0		1594	CYP27B1	0.27	-1.91	0		8793	3.28767	1.71707	0		729747	2.2583	1.17524	0		9961	1.63976	0.713484	0		5932			23429			669			83666	PARP9
2542	0.512837	-0.963427	0		1613	DAPK3	1.11	0.16	0		3725	2.94689	1.55919	0		8795	2.16479	1.11423	0		51645	1.42753	0.513524	0		5966			23507			670			5157	PDGFRL
2588	2.04775	1.03404	0		1647	GADD45A	1.81	0.86	0		1051	1.66973	0.739611	0		91663	1.81766	0.86208	0		100499177	1.8629	0.897549	0		5970			23529			673			10158	PDZK1IP1
2615	3.86452	1.95029	0		1659	DHX8	1.19	0.25	0		8651	1.92185	0.942498	0		9451	2.01611	1.01158	0		54931	1.32152	0.402202	0		5971			23760			683			26227	PHGDH
2625	4.1208	2.04293	0		1675	CFD	1.62	0.7	0		406991	5.15561	2.36614	0		5606	1.77472	0.827592	0		5069	2.07167	1.05079	0		6004			25819			684			55650	PIGV
2669	3.02111	1.59508	0		1676	DFFA	1.14	0.19	0		8767	1.7605	0.815984	0		64746	1.30118	0.379822	0		11124	1.19753	0.260066	0		6046			25822			686			11040	PIM2
2701	2.56782	1.36054	0		1718	DHCR24	1.28	0.36	0		2355	1.65399	0.725955	0		7855	1.51094	0.595445	0		3484	2.36189	1.23994	0		6236			25826			694			65018	PINK1
2702	1.75143	0.808536	0		1725	DHPS	1.15	0.2	0		1195	2.00408	1.00294	0		25822	1.78894	0.839104	0		10001	1.41643	0.502256	0		6281			26025			695			5570	PKIB
2767	2.36044	1.23906	0		1756	DMD	0.72	-0.47	0		22936	1.68842	0.755671	0		9775	1.46903	0.554867	0		2244	9.39738	3.23226	0		6351			26036			705			5360	PLTP
2771	1.60029	0.678338	0		1774	DNASE1L1	1.24	0.31	0		5770	1.51936	0.603464	0		10135	1.85702	0.892986	0		9221	1.31969	0.400197	0		6376			26093			715			10631	POSTN
2783	1.88	0.910731	0		1783	DYNC1LI2	1.23	0.3	0		8553	2.13518	1.09436	0		3627	8.2962	3.05245	0		6433	1.22391	0.291496	0		6385			26118			716			8613	PLPP3
2788	2.17774	1.12283	0		1786	DNMT1	1.37	0.45	0		57396	1.75296	0.809795	0		1195	1.86968	0.902792	0		283120	3.01141	1.59044	0		6386			26512			717			5534	PPP3R1
2828	3.69264	1.88465	0		1788	DNMT3A	1.2	0.27	0		10865	2.00418	1.00301	0		166929	1.7318	0.79227	0		90826	1.34499	0.427596	0		6401			27125			718			85441	HELZ2
2885	1.78804	0.838375	0		1794	DOCK2	1.51	0.59	0		84002	2.04754	1.03389	0		85415	1.57922	0.659212	0		3012	2.00475	1.00342	0		6421			28623			727			144165	PRICKLE1
2888	0.293254	-1.76978	0		1796	DOK1	1.14	0.19	0		10221	1.83643	0.876902	0		25976	1.66854	0.738588	0		5682	1.27594	0.351561	0		6428			28731			728			29968	PSAT1
2896	1.65666	0.728276	0		1798	DPAGT1	1.26	0.34	0		343521	1.88288	0.912945	0		4489	3.93673	1.977	0		6774	1.49221	0.57745	0		6432			28791			729			5734	PTGER4
2995	1.99317	0.995066	0		1802	DPH2	1.1	0.14	0		7465	1.75758	0.813589	0		3880	1.90939	0.933113	0		81572	1.2853	0.362104	0		6434			29035			735			9536	PTGES
3001	2.63804	1.39947	0		1849	DUSP7	1.21	0.27	0		84981	1.751	0.808179	0		4609	2.42143	1.27586	0		10981	1.36214	0.445876	0		6446			29948			746			5743	PTGS2
3005	1.73681	0.796437	0		1893	ECM1	2.12	1.08	0		4792	1.76281	0.81788	0		6446	1.6004	0.678432	0		389906	1.69636	0.762446	0		6515			49854			755			53917	RAB24
3043	2.75619	1.46267	0		1942	EFNA1	1.31	0.39	0		4291	2.3252	1.21736	0		6662	2.3027	1.20333	0		2959	1.54761	0.630046	0		6574			50861			758			51655	RASD1
3055	2.31646	1.21192	0		1948	EFNB2	1.37	0.45	0		1958	2.53605	1.34259	0		407006	3.73805	1.90228	0		5996	2.92855	1.55019	0		6648			51233			762			65997	RASL11B
3059	2.40089	1.26357	0		2000	ELF4	1.21	0.27	0		56929	1.61665	0.693011	0		3304	1.7531	0.809905	0		55573	1.34501	0.427621	0		6662			54434			766			6241	RRM2
3064	1.50081	0.585742	0		2004	ELK3	1.29	0.37	0		80149	2.25241	1.17147	0		9925	1.40004	0.485469	0		115677	1.63791	0.711858	0		6890			54676			776			6288	SAA1
3071	3.86703	1.95123	0		2014	EMP3	1.36	0.44	0		3491	2.36138	1.23963	0		468	1.48186	0.567414	0		3475	1.62343	0.699042	0		7043			54813			780			6289	SAA2
3087	2.65114	1.40661	0		2015	ADGRE1	1.33	0.41	0		122953	1.60696	0.684332	0		3183	1.79119	0.840919	0		83460	1.27353	0.348833	0		7050			54855			796			6291	SAA4
3098	1.49738	0.582444	0		2026	ENO2	1.37	0.45	0		9518	2.43658	1.28486	0		133	1.94075	0.956617	0		9451	2.05897	1.04192	0		7056			55096			801			6307	MSMO1
3108	1.88843	0.917184	0		2037	EPB41L2	1.44	0.53	0		1969	1.8501	0.887606	0		407007	2.85832	1.51517	0		715	1.99168	0.993989	0		7071			55172			805			6309	SC5D
3142	4.87079	2.28416	0		2040	STOM	1.25	0.32	0		3039	4.40118	2.13789	0		4117	1.50518	0.589937	0		23557	1.2626	0.336395	0		7090			55209			813			6447	SCG5
3178	0.483249	-1.04916	0		2078	ERG	1.25	0.32	0		2669	2.86375	1.5179	0		90441	1.44512	0.531188	0		64965	1.28148	0.357811	0		7124			55294			814			9723	SEMA3E
3181	0.730469	-0.453106	0		2113	ETS1	1.19	0.25	0		3726	2.93585	1.55378	0		65986	1.47621	0.5619	0		5687	1.52785	0.611506	0		7128			55422			815			5265	SERPINA1
3215	1.92703	0.946377	0		2116	ETV2	1.15	0.21	0		9451	1.71897	0.78154	0		10208	1.53603	0.619207	0		1263	1.91138	0.934616	0		7132			55432			817			5055	SERPINB2
3217	1.95954	0.970518	0		2131	EXT1	1.3	0.37	0		6515	2.60219	1.37973	0		51330	1.99636	0.997374	0		3383	2.62578	1.39275	0		7159			55509			818			788	SLC25A20
3273	0.271257	-1.88227	0		2189	FANCG	1.19	0.25	0		29950	2.16446	1.11401	0		677	1.6107	0.687685	0		29107	1.43776	0.52382	0		7286			55716			823			23516	SLC39A14
3339	2.83498	1.50334	0		2200	FBN1	1.33	0.41	0		7763	1.54616	0.628687	0		195828	1.57905	0.659055	0		55848	1.35598	0.439335	0		7357			55787			833			6542	SLC7A2
3384	1.69287	0.759471	0		2207	FCER1G	1.36	0.44	0		1052	2.24087	1.16406	0		7378	1.64068	0.714291	0		9446	1.37475	0.459174	0		7378			56257			836			8140	SLC7A5
3397	2.53319	1.34095	0		2218	FKTN	1.13	0.17	0		6351	3.03019	1.59941	0		10865	1.56535	0.646488	0		10520	1.33991	0.422134	0		7465			56662			837			6591	SNAI2
3399	1.78538	0.836235	0		2219	FCN1	2.16	1.11	0		4000	1.70636	0.770924	0		3665	1.40508	0.490648	0		53410	1.34171	0.424076	0		7494			57035			847			150094	SIK1
3423	1.69093	0.757819	0		2268	FGR	1.41	0.5	0		114789	2.68216	1.4234	0		11040	1.45832	0.544304	0		84191	1.33369	0.41542	0		7538			57396			866			9021	SOCS3
3437	2.00121	1.00087	0		2297	FOXD1	1.26	0.33	0		1848	1.88457	0.914235	0		8553	1.75029	0.807598	0		152100	1.44933	0.535389	0		7584			57466			873			6648	SOD2
3455	2.04487	1.03201	0		2314	FLII	1.19	0.25	0		3949	2.54756	1.34912	0		135295	1.78127	0.832909	0		29074	1.69512	0.761388	0		7693			57795			883			10252	SPRY1
3488	1.69977	0.765339	0		2335	FN1	1.56	0.64	0		57162	1.95535	0.967425	0		4792	1.93814	0.954673	0		54468	1.33976	0.421973	0		7718			64092			892			23224	SYNE2
3561	3.42633	1.77666	0		2523	FUT1	1.43	0.52	0		4783	1.97367	0.980881	0		1164	2.54086	1.34532	0		54707	1.3755	0.459958	0		7743			64410			896			57586	SYT13
3563	2.22509	1.15386	0		2538	G6PC	0.48	-1.06	0		3383	3.86347	1.9499	0		1847	2.09045	1.06381	0		79134	1.2691	0.3438	0		7753			64763			900			54843	SYTL2
3588	1.7672	0.821468	0		2580	GAK	1.12	0.17	0		602	2.82972	1.50066	0		161753	2.1089	1.07649	0		871	2.38646	1.25487	0		7763			65124			901			7980	TFPI2
3601	2.47098	1.30508	0		2615	LRRC32	1.54	0.63	0		2920	7.05452	2.81855	0		3337	2.61623	1.38749	0		6642	1.2503	0.322278	0		7764			65999			905			64129	TINAGL1
3609	1.43685	0.522908	0		2624	GATA2	1.18	0.24	0		3040	3.37713	1.7558	0		23099	1.6411	0.714666	0		7056	1.72466	0.786311	0		7803			79992			908			7104	TM4SF4
3611	1.44699	0.533051	0		2625	GATA3	1.94	0.96	0		1960	4.13978	2.04955	0		7286	1.51446	0.5988	0		153396	1.37688	0.461407	0		7832			80218			911			387522	TMEM189-UBE2V1
3614	1.60833	0.685563	0		2634	GBP2	1.68	0.75	0		23237	2.39152	1.25793	0		3875	1.46531	0.551204	0		7286	1.84916	0.88687	0		7855			80776			913			7112	TMPO
3635	2.99702	1.58353	0		2701	GJA4	1.51	0.6	0		374	2.72732	1.44749	0		1839	3.02373	1.59633	0		10172	1.35982	0.443414	0		7873			80832			914			7124	TNF
3636	1.52254	0.60648	0		2702	GJA5	1.48	0.57	0		57018	2.73384	1.45093	0		81565	1.72951	0.790364	0		81671	1.45182	0.537867	0		8407			81848			915			7128	TNFAIP3
3659	2.77559	1.47279	0		2717	GLA	1.15	0.2	0		9560	3.18791	1.67261	0		10221	1.66044	0.731565	0		51501	1.38448	0.469349	0		8431			83452			916			7130	TNFAIP6
3676	2.3794	1.2506	0		2720	GLB1	1.18	0.24	0		80271	3.74001	1.90304	0		90007	1.49273	0.577957	0		125058	1.23709	0.306954	0		8444			83598			920			10318	TNIP1
3678	3.51438	1.81327	0		2783	GNB2	1.21	0.28	0		165904	2.5957	1.37612	0		10560	1.68055	0.74893	0		7086	1.9331	0.950918	0		8462			83855			925			79931	TNIP3
3683	2.09827	1.0692	0		2788	GNG7	1.14	0.19	0		2012	2.72149	1.44439	0		56662	2.20823	1.14289	0		9841	1.41804	0.503894	0		8552			84159			926			7153	TOP2A
3689	2.17206	1.11907	0		2791	GNG11	1.4	0.49	0		604	2.57262	1.36324	0		84981	1.72432	0.786029	0		10808	3.22084	1.68744	0		8553			84612			933			83894	TTC29
3728	1.92759	0.946799	0		2824	GPM6B	1.33	0.41	0		64332	4.61294	2.20569	0		9188	1.4337	0.519739	0		1848	1.65849	0.729869	0		8651			84657			939			10537	UBD
3749	2.16968	1.11748	0		2841	GPR18	1.31	0.39	0		3727	1.69618	0.762288	0		81631	1.59975	0.677845	0		9352	1.24918	0.320984	0		8660			84733			947			7482	WNT2B
3791	1.78094	0.832636	0		2885	GRB2	1.13	0.18	0		23210	1.85917	0.894658	0		23210	1.67484	0.744023	0		54187	1.57611	0.65637	0		8737			84815			951			80149	ZC3H12A
3838	2.30326	1.20368	0		2908	NR3C1	1.3	0.38	0		9314	3.20132	1.67867	0		10124	1.68374	0.751672	0		196264	1.7226	0.78459	0		8767			85389			954			84124	ZNF394
3936	2.17515	1.12112	0		2982	GUCY1A3	1.59	0.67	0		1263	2.27685	1.18704	0		55602	1.39598	0.481282	0		158427	1.30202	0.380755	0		8793			85391			955
3937	2.42379	1.27727	0		2983	GUCY1B3	1.27	0.34	0		6574	2.51542	1.3308	0		8864	2.10246	1.07208	0		10509	2.02695	1.01931	0		8795			85417			957
3992	2.53415	1.3415	0		2987	GUK1	1.22	0.29	0		3475	2.2789	1.18834	0		11080	2.50674	1.32581	0		143879	1.37928	0.463914	0		8812			90007			962
4000	1.68114	0.749437	0		2999	GZMH	1.64	0.71	0		1026	2.62162	1.39046	0		9510	2.87851	1.52532	0		56985	1.53926	0.622233	0		8864			91522			965
4043	1.75913	0.814864	0		3001	GZMA	2.15	1.1	0		161753	2.34285	1.22826	0		221037	1.5517	0.633846	0		669	1.43099	0.51701	0		8870			115004			966
4052	1.95829	0.969591	0		3005	H1F0	1.31	0.39	0		1649	2.89518	1.53365	0		330	3.16073	1.66026	0		129450	1.23212	0.301143	0		8878			115362			967
4056	1.92572	0.945396	0		3006	HIST1H1C	1.45	0.54	0		8061	4.59461	2.19994	0		415116	1.41825	0.504111	0		57002	1.32575	0.40681	0		8882			115650			973
4066	2.19012	1.13101	0		3030	HADHA	1.11	0.15	0		11259	1.80371	0.850969	0		390	2.14146	1.0986	0		79902	1.4573	0.543294	0		9020			116984			974
4067	3.22382	1.68877	0		3055	HCK	1.71	0.77	0		10560	2.22062	1.15096	0		55432	1.6012	0.679153	0		662	1.29856	0.376918	0		9021			117289			994
4069	3.6059	1.85036	0		3059	HCLS1	1.54	0.62	0		25976	2.37372	1.24715	0		57621	1.80807	0.854451	0		23151	1.21971	0.286537	0		9023			121391			1000
4071	1.80785	0.854271	0		3064	HTT	1.13	0.18	0		4170	1.82161	0.865215	0		23082	1.75691	0.813039	0		60559	1.30347	0.382353	0		9173			122953			1004
4125	2.01735	1.01246	0		3074	HEXB	1.18	0.24	0		467	6.68586	2.74111	0		374	2.29607	1.19917	0		9188	1.58161	0.661397	0		9180			124044			1013
4128	0.425407	-1.23308	0		3087	HHEX	1.95	0.96	0		64651	2.75069	1.45979	0		5187	1.81478	0.859798	0		10213	1.31435	0.394352	0		9188			127544			1014
4152	1.63692	0.710985	0		3098	HK1	1.23	0.3	0		84919	2.26202	1.17761	0		3164	2.61678	1.38779	0		7494	1.62794	0.703047	0		9205			129881			1019
4162	2.13355	1.09325	0		3099	HK2	1.71	0.77	0		4609	3.7636	1.91211	0		154043	1.5196	0.603695	0		8892	1.28202	0.358418	0		9218			135295			1020
4240	2.46647	1.30245	0		3108	HLA-DMA	1.36	0.44	0		1316	2.57737	1.3659	0		3726	2.79509	1.48289	0		55379	1.45673	0.542731	0		9314			137872			1022
4242	2.62478	1.3922	0		3109	HLA-DMB	1.5	0.59	0		7538	2.69384	1.42966	0		6434	1.56217	0.643556	0		301	2.05951	1.0423	0		9334			143684			1027
4245	1.60875	0.685936	0		3113	HLA-DPA1	1.32	0.4	0		4616	2.77022	1.47	0		6386	1.4198	0.50569	0		11266	1.4001	0.485527	0		9367			144108			1031
4267	1.78292	0.834239	0		3122	HLA-DRA	1.37	0.45	0		23645	3.07213	1.61924	0		1999	2.44226	1.28822	0		9790	1.30186	0.38057	0		9451			147991			1040
4296	2.64225	1.40177	0		3123	HLA-DRB1	1.36	0.45	0		7128	5.19988	2.37848	0		7056	1.7479	0.805627	0		84517	1.63694	0.711004	0		9456			148930			1043
4298	2.18204	1.12568	0		3133	HLA-E	1.2	0.26	0		330	3.54201	1.82457	0		7494	1.62236	0.698097	0		6539	1.7495	0.806939	0		9497			148932			1054
4313	2.15286	1.10625	0		3142	HLX	2.25	1.17	0		3659	4.75492	2.24942	0		80271	2.41144	1.2699	0		3094	1.29527	0.373255	0		9510			149041			1060
4330	2.40388	1.26536	0		3181	HNRNPA2B1	1.24	0.31	0		2354	7.73138	2.95073	0		6376	1.81114	0.8569	0		56999	1.39975	0.485166	0		9518			149478			1102
4363	1.91173	0.934882	0		3189	HNRNPH3	1.19	0.25	0		5054	6.65201	2.73379	0		2243	6.90382	2.7874	0		51389	1.25603	0.328868	0		9531			160622			1106
4478	1.56308	0.64439	0		3212	HOXB2	1.26	0.33	0		4489	13.8965	3.79665	0		1969	2.35237	1.23412	0		9587	1.3337	0.415434	0		9572			165904			1114
4487	1.70983	0.773852	0		3215	HOXB5	1.2	0.27	0		284454	3.59071	1.84427	0		23135	2.19581	1.13475	0		57693	1.34594	0.428609	0		9584			166929			1116
4542	1.76923	0.823121	0		3216	HOXB6	1.46	0.54	0		51307	1.59001	0.66904	0.00191977		3309	1.57774	0.657859	0		7511	1.24451	0.315579	0		9589			167465			1133
4608	3.02386	1.59639	0		3217	HOXB7	1.15	0.2	0		5597	1.423	0.508936	0.00191977		1848	1.88879	0.917459	0		79602	1.29315	0.370884	0		9592			170954			1145
4615	2.05117	1.03645	0		3223	HOXC6	1.43	0.52	0		100131378	1.91707	0.938903	0.00302596		57862	1.51565	0.599938	0		102606465	1.37829	0.462882	0		9618			200894			1152
4641	2.09926	1.06988	0		3226	HOXC10	1.2	0.26	0		687	1.31442	0.394427	0.00303725		3039	3.84768	1.94399	0		5054	2.56472	1.3588	0		9709			201633			1153
4650	2.17055	1.11806	0		3257	HPS1	1.1	0.14	0		7533	1.26159	0.335248	0.00303725		642273	1.85198	0.889066	0		128061	1.38458	0.469449	0		9818			203522			1155
4684	2.99106	1.58066	0		3309	HSPA5	1.35	0.43	0		6432	1.58721	0.666497	0.00303725		9819	1.82112	0.864826	0		257177	1.58044	0.66033	0		9819			221037			1175
4739	0.43027	-1.21669	0		3316	HSPB2	1.28	0.36	0		6004	3.63262	1.86101	0.00303725		2114	1.94089	0.95672	0		10379	1.663	0.733785	0		9925			221749			1178
4772	2.34561	1.22996	0		3371	TNC	1.46	0.55	0		3576	4.49943	2.16974	0.00308327		3949	2.33946	1.22617	0		4792	2.16673	1.11552	0		10135			284648			1184
4783	0.427623	-1.22559	0		3384	ICAM2	1.57	0.65	0		101929385	1.70677	0.771265	0.00309499		604	2.40516	1.26613	0		149371	1.48138	0.56694	0		10181			285555			1191
4784	2.59594	1.37626	0		3397	ID1	1.47	0.56	0		6348	1.63127	0.705997	0.00309499		221584	2.69223	1.4288	0		60490	1.42994	0.515954	0		10208			286207			1192
4791	1.6125	0.689301	0		3399	ID3	1.37	0.45	0		9124	1.64427	0.717444	0.00311871		3040	3.75625	1.90929	0		4715	1.31685	0.397091	0		10209			286365			1200
4811	2.47252	1.30598	0		3430	IFI35	1.56	0.64	0		55294	1.37568	0.460146	0.00311871		29946	1.4465	0.532566	0		148523	2.01835	1.01317	0		10221			338069			1201
4818	3.53182	1.82041	0		3433	IFIT2	1.24	0.31	0		3156	1.44055	0.526617	0.00311871		5292	1.90887	0.932719	0		902	1.34793	0.430743	0		10260			340602			1209
4820	0.3543	-1.49695	0		3437	IFIT3	1.34	0.42	0		27289	7.17276	2.84253	0.00315498		388	1.53019	0.61371	0		79133	1.40652	0.492125	0		10286			341799			1230
4832	1.60599	0.683465	0		3454	IFNAR1	1.21	0.27	0		80301	1.63214	0.706763	0.00316725		5277	1.86564	0.899671	0		10171	1.21729	0.283678	0		10370			343521			1234
4846	1.76863	0.822635	0		3455	IFNAR2	1.16	0.22	0		1831	1.33525	0.417106	0.00317962		8061	3.02798	1.59836	0		51264	1.35693	0.440343	0		10482			345895			1259
4849	1.48941	0.57474	0		3460	IFNGR2	1.17	0.23	0		6364	2.18321	1.12645	0.00317962		22822	1.91313	0.935935	0		10105	1.45926	0.545241	0		10560			359948			1262
4851	3.2798	1.71361	0		3489	IGFBP6	1.58	0.66	0		301	1.48616	0.571588	0.00320466		8638	1.82599	0.868681	0		29929	1.31363	0.39356	0		10766			374383			1268
4855	2.05199	1.03703	0		3560	IL2RB	1.38	0.47	0		10808	2.07634	1.05404	0.00320466		3043	3.47417	1.79667	0		8737	1.30441	0.383398	0		10797			388125			1269
4900	3.81594	1.93204	0		3587	IL10RA	1.72	0.78	0		102724508	1.49844	0.58346	0.00323009		4953	1.57451	0.654901	0		57050	1.39654	0.481861	0		10808			388567			1272
4938	2.49849	1.32105	0		3588	IL10RB	1.24	0.31	0		7124	3.0088	1.58919	0.00324296		343521	2.02346	1.01682	0		90410	1.25373	0.326232	0		10865			390075			1282
4947	1.893	0.920672	0		3611	ILK	1.29	0.36	0		26511	1.44232	0.528387	0.00324296		81575	1.79434	0.843453	0		1347	1.34311	0.425574	0		10912			400945			1284
5034	1.86185	0.896737	0		3620	IDO1	2.22	1.15	0		80176	1.59322	0.671947	0.00326901		51307	2.29104	1.19601	0		4700	1.3828	0.467598	0		10950			401172			1288
5053	0.332926	-1.58673	0		3632	INPP5A	1.29	0.37	0		9334	1.40849	0.494152	0.00326901		7050	1.69845	0.764222	0		5910	1.29263	0.370308	0		10957			401281			1298
5087	1.75577	0.8121	0		3635	INPP5D	1.15	0.2	0		1408	1.43521	0.521261	0.00326901		9618	1.61851	0.694663	0		112858	1.49571	0.580833	0		11067			403312			1310
5093	1.7286	0.789603	0		3636	INPPL1	1.18	0.24	0		692223	2.29419	1.19798	0.00330888		3727	1.55567	0.637536	0		79009	1.51119	0.595684	0		11080			403341			1317
5105	0.261078	-1.93745	0		3646	EIF3E	1.23	0.29	0		11080	1.66302	0.733806	0.00332238		2827	2.61916	1.3891	0		728	2.14565	1.10141	0		11138			406991			1318
5119	2.15137	1.10525	0		3678	ITGA5	1.17	0.23	0		132864	1.43988	0.525946	0.00332238		7538	2.51899	1.33284	0		172	1.26555	0.339764	0		11170			407006			1327
5127	1.65992	0.731113	0		3683	ITGAL	1.23	0.29	0		10208	1.37054	0.454748	0.00334973		7465	2.43446	1.2836	0		4725	1.40022	0.485655	0		11259			407007			1329
5138	1.71331	0.776785	0		3684	ITGAM	1.28	0.36	0		1655	1.34191	0.424289	0.00334973		114789	2.03822	1.02731	0		2444	1.52782	0.611478	0		22894			415117			1339
5144	0.529359	-0.917682	0		3689	ITGB2	1.47	0.55	0		4487	1.53494	0.618179	0.00337753		6574	2.47205	1.30571	0		163050	1.43509	0.521143	0		22904			442898			1340
5155	2.43846	1.28597	0		3704	ITPA	1.14	0.19	0		4493	1.78686	0.837427	0.00337753		221079	2.82703	1.49929	0		51647	1.37743	0.461975	0		22992			493754			1345
5166	0.336597	-1.5709	0		3714	JAG2	1.32	0.4	0		83595	1.53277	0.616137	0.00340579		6401	9.69309	3.27696	0		59271	1.98536	0.989402	0		23082			493911			1346
5175	1.64415	0.717338	0		3716	JAK1	1.2	0.26	0		3304	1.57692	0.657106	0.00340579		4084	2.46294	1.30038	0		55229	1.29747	0.375697	0		23198			594837			1347
5199	2.57935	1.36701	0		3791	KDR	1.37	0.46	0		1491	1.6614	0.732397	0.00340579		8793	2.19957	1.13722	0		221302	1.60956	0.686664	0		23210			606551			1348
5208	0.484822	-1.04447	0		3801	KIFC3	1.17	0.22	0		55818	1.24277	0.313562	0.00340579		406991	4.29284	2.10193	0		3312	1.38996	0.475048	0		23223			644694			1349
5253	1.93215	0.950205	0		3838	KPNA2	1.35	0.43	0		100302650	1.73039	0.7911	0.00346376		64332	3.49774	1.80642	0		9168	1.56677	0.64779	0		23237			644794			1350
5287	2.68375	1.42425	0		3915	LAMC1	1.19	0.26	0		50640	1.27808	0.353976	0.00346376		4291	2.19138	1.13184	0		55552	1.55786	0.639563	0		23276			645843			1352
5305	1.60049	0.678517	0		3936	LCP1	1.29	0.37	0		5914	1.38219	0.466961	0.00349349		23150	1.86046	0.895658	0		494115	1.79642	0.845126	0		23411			646329			1353
5306	1.50439	0.58918	0		3937	LCP2	1.26	0.33	0		2077	1.42195	0.507875	0.00350855		4000	2.29342	1.1975	0		64689	1.30959	0.389112	0		23516			646626			1355
5310	1.72716	0.788404	0		3956	LGALS1	1.49	0.58	0		10253	1.5019	0.586788	0.00352374		7128	4.88807	2.28926	0		379	1.63114	0.705884	0		23562			653082			1362
5327	1.94479	0.959616	0		3988	LIPA	1.21	0.27	0		160760	1.4097	0.495388	0.00352374		602	3.07359	1.61992	0		64147	1.26228	0.336026	0		23645			677797			1365
5335	1.94679	0.961098	0		3992	FADS1	1.28	0.36	0		126917	1.48532	0.57077	0.00355451		3725	3.28481	1.71581	0		55802	1.33132	0.412854	0		23764			677806			1366
5362	2.00965	1.00694	0		3995	FADS3	1.28	0.36	0		54968	1.47069	0.556497	0.00355451		7357	2.0778	1.05505	0		64114	1.32081	0.401424	0		25948			677810			1371
5371	2.08104	1.0573	0		4005	LMO2	1.29	0.37	0		115004	2.54984	1.35041	0.00355451		9020	1.90463	0.929508	0		146434	1.26345	0.337366	0		25976			692058			1373
5376	1.80748	0.853979	0		4023	LPL	0.43	-1.2	0		23764	1.70887	0.773046	0.0036017		7718	3.66626	1.87431	0		7052	2.18073	1.12481	0		26136			692092			1378
5411	0.687843	-0.539848	0		4066	LYL1	1.33	0.42	0		6421	1.40648	0.492086	0.0036017		7071	2.41235	1.27044	0		8349	2.44762	1.29138	0		26354			692109			1380
5430	1.9101	0.933644	0		4067	LYN	1.44	0.52	0		9818	1.34592	0.428594	0.0036017		2669	3.96298	1.98659	0		10768	1.38264	0.467427	0		26511			692209			1384
5463	1.79904	0.84723	0		4069	LYZ	2.08	1.06	0		8877	1.38886	0.473904	0.00365015		4170	2.01136	1.00817	0		23710	1.52127	0.605274	0		27000			692223			1388
5499	1.60127	0.679214	0		4125	MAN2B1	1.31	0.39	0		55105	1.4396	0.525663	0.00365015		9314	2.73049	1.44916	0		283131	1.62665	0.7019	0		27286			693152			1389
5514	0.700116	-0.514334	0		4145	MATK	1.25	0.32	0		7130	4.31426	2.10911	0.00368318		54101	2.43571	1.28435	0		23384	1.31398	0.393947	0		27289			693182			1390
5518	1.657	0.728577	0		4149	MAX	1.08	0.11	0		10950	1.34058	0.422862	0.00369993		1026	2.14494	1.10093	0		51651	1.44302	0.529095	0		28982			693225			1395
5526	2.58047	1.36764	0		4162	MCAM	1.49	0.57	0		4773	2.70439	1.4353	0.00371682		467	5.58819	2.48238	0		6236	3.64104	1.86435	0		28984			693230			1410
5538	1.61618	0.692588	0		4174	MCM5	1.25	0.32	0		23411	1.30187	0.380589	0.00373387		1364	2.94708	1.55929	0		521	1.29611	0.374191	0		28990			727896			1415
5551	2.48522	1.31337	0		4205	MEF2A	1.29	0.37	0		6662	1.96377	0.973627	0.00375108		1051	1.76148	0.816789	0		140823	1.4165	0.502327	0		29080			729040			1428
5585	1.94986	0.963373	0		4208	MEF2C	1.43	0.51	0		80314	1.32191	0.402619	0.00376844		10957	1.81187	0.857481	0		183	2.0409	1.02921	0		29105			729747			1432
5664	1.46543	0.551325	0		4212	MEIS2	1.43	0.52	0		9308	2.40927	1.2686	0.00376844		9518	2.48731	1.31459	0		115416	1.25639	0.329281	0		29896			751816			1436
5699	1.94652	0.960898	0		4240	MFGE8	1.2	0.26	0		79134	1.27098	0.345946	0.00376844		57162	1.93569	0.952849	0		51527	1.44511	0.531175	0		29950			767589			1445
5708	1.43542	0.521469	0		4242	MFNG	1.36	0.44	0		3628	1.6148	0.691357	0.00376844		23645	3.29791	1.72155	0		54716	2.15076	1.10484	0		50640			100126356			1452
5725	1.61406	0.690693	0		4267	CD99	1.23	0.29	0		200894	1.28217	0.358585	0.00448888		6046	1.71333	0.776801	0		9674	1.4574	0.543402	0		51277			100128285			1463
5768	1.939	0.955316	0		4296	MAP3K11	1.25	0.32	0		85450	1.67104	0.740744	0.00448888		3475	2.3121	1.2092	0		26355	1.30672	0.385952	0		51278			100129697			1468
5777	1.95956	0.970529	0		4313	MMP2	1.3	0.38	0		26025	1.53191	0.61533	0.00452213		27289	5.69361	2.50934	0		9870	1.31801	0.398364	0		51307			100130876			1476
5871	2.14786	1.1029	0		4335	MNT	1.25	0.33	0		57532	1.25441	0.327005	0.00557523		3383	5.82203	2.54152	0		51307	1.66695	0.737214	0		51330			100131270			1495
5880	2.77307	1.47148	0		4350	MPG	1.2	0.26	0		54883	1.36492	0.448822	0.00557523		6236	3.45932	1.79049	0		221120	1.44246	0.528535	0		51444			100131378			1508
5899	1.49133	0.576603	0		4358	MPV17	1.12	0.17	0		4824	1.45142	0.537467	0.00557523		4616	3.11563	1.63952	0		1992	1.66731	0.737519	0		51526			100133991			1514
5900	2.87534	1.52373	0		4478	MSN	1.18	0.23	0		55647	1.37912	0.463745	0.00557523		284454	3.59213	1.84484	0		5523	1.59808	0.676338	0		51531			100188954			1515
5911	1.82572	0.868463	0		4542	MYO1F	1.36	0.45	0		100527950	1.88557	0.915002	0.00557523		1263	3.38094	1.75742	0		1655	1.31942	0.3999	0		51602			100288102			1521
5970	2.32731	1.21866	0		4608	MYBPH	1.84	0.88	0		100874300	2.31568	1.21144	0.00567236		57018	3.07999	1.62292	0		57537	1.61838	0.694549	0		51655			100293516			1523
5971	2.26896	1.18203	0		4615	MYD88	1.25	0.33	0		10957	1.31876	0.399185	0.00569219		4783	2.42729	1.27935	0		629	2.45579	1.29619	0		54101			100302141			1524
5976	2.5296	1.33891	0		4628	MYH10	1.18	0.24	0		84879	1.82739	0.869786	0.00569219		29950	2.67495	1.41951	0		7126	1.45433	0.540354	0		54206			100302164			1537
5977	1.64523	0.718293	0		4635	MYL4	1.26	0.34	0		55466	1.99021	0.992921	0.00573228		64651	3.22238	1.68813	0		55505	1.28962	0.366949	0		54407			100302282			1545
5998	1.63676	0.710841	0		4638	MYLK	1.26	0.33	0		5359	1.43391	0.519953	0.00575253		3659	8.05539	3.00995	0		90637	2.5988	1.37785	0		54700			100302650			1551
6035	1.45399	0.540018	0		4650	MYO9B	1.1	0.13	0		51655	1.66217	0.733068	0.00577293		84919	2.28247	1.1906	0		79609	1.79167	0.841305	0		54819			100379132			1555
6197	1.51961	0.603698	0		4686	NCBP1	1.12	0.16	0		57602	1.3044	0.383386	0.00579348		353322	2.7723	1.47108	0		129531	1.6076	0.684906	0		54883			100422880			1558
6229	0.698849	-0.516947	0		4688	NCF2	1.46	0.55	0		85389	3.29392	1.71981	0.00579348		1316	2.88162	1.52688	0		55669	1.46505	0.55095	0		54968			100422915			1571
6238	2.15028	1.10452	0		4712	NDUFB6	1.14	0.2	0		27125	1.21283	0.278382	0.00579348		1649	3.72993	1.89915	0		51022	1.5445	0.627137	0		55105			100422959			1576
6282	1.55572	0.637587	0		4772	NFATC1	1.22	0.29	0		642273	1.63193	0.706581	0.00579348		2354	7.86275	2.97503	0		2355	1.91924	0.940534	0		55249			100500866			1580
6302	1.63001	0.704883	0		4818	NKG7	1.75	0.8	0		902	1.35189	0.434981	0.00587714		8178	1.5129	0.597315	0		388962	1.69334	0.75987	0		55254			100500912			1585
6376	2.13273	1.0927	0		4832	NME3	1.29	0.36	0		114294	1.59304	0.671787	0.00589843		84159	1.30372	0.382631	0		23082	1.76925	0.823136	0		55466			100505658			1586
6398	2.56441	1.35863	0		4846	NOS3	1.25	0.33	0		101928841	1.57775	0.657866	0.00589843		126070	1.89405	0.921473	0		10248	1.33889	0.42104	0		55500			100506060			1591
6405	2.31355	1.21011	0		4851	NOTCH1	1.28	0.36	0		28731	1.54035	0.623254	0.00589843		677846	1.51521	0.599519	0		139231	1.46323	0.549161	0		55602			100506114			1593
6421	0.517003	-0.951756	0		4855	NOTCH4	1.3	0.38	0		127544	1.37043	0.454627	0.00596325		80149	1.64868	0.721307	0		8533	1.35071	0.433718	0		55608			100506142			1595
6427	0.582447	-0.7798	0		4893	NRAS	1.27	0.34	0		8444	1.33585	0.417753	0.00694525		51277	1.4526	0.538634	0		6729	1.43049	0.516505	0		55647			100506681			1602
6430	0.455634	-1.13405	0		4900	NRGN	1.4	0.48	0		100188954	1.4131	0.498865	0.00787726		64282	1.30848	0.387896	0		6227	1.40417	0.489715	0		55664			100527950			1603
6480	1.7946	0.843662	0		4946	OAZ1	1.13	0.18	0		969	2.22799	1.15575	0.00790275		377677	1.37668	0.461189	0		388796	1.51205	0.596506	0		55802			100616356			1606
6483	3.12785	1.64517	0		4947	OAZ2	1.21	0.28	0		1440	2.25136	1.1708	0.00790275		3491	2.04183	1.02987	0		730647	1.37376	0.458127	0		55805			100653515			1607
6497	2.96231	1.56673	0		4982	TNFRSF11B	1.56	0.64	0		286207	1.38725	0.472232	0.00790275		3586	1.5447	0.627323	0		79720	1.8809	0.911424	0		55818			100750247			1610
6540	0.465902	-1.1019	0		5025	P2RX4	1.23	0.3	0		1164	2.24698	1.16799	0.00798023		474338	1.95835	0.969635	0		91663	1.93387	0.951489	0		55876			100874205			1615
6560	1.95022	0.963637	0		5087	PBX1	1.25	0.33	0		5366	3.50152	1.80798	0.00798023		23223	1.46087	0.546826	0		23	1.35353	0.436726	0		55892			100874239			1620
6586	2.28793	1.19404	0		5093	PCBP1	1.2	0.26	0		85417	1.58352	0.663131	0.00803273		6890	1.46354	0.54946	0		51277	1.72012	0.78251	0		56929			100874251			1622
6591	2.44652	1.29073	0		5105	PCK1	0.49	-1.03	0		9572	1.89048	0.918752	0.00803273		10772	1.27909	0.355122	0		147015	1.52914	0.612721	0		57018			100874300			1629
6624	5.11357	2.35433	0		5111	PCNA	1.17	0.23	0		84612	1.25823	0.331392	0.00803273		55276	1.27745	0.353263	0		7280	1.61672	0.693073	0		57162			100996307			1634
6659	1.85395	0.890602	0		5144	PDE4D	0.83	-0.27	0		571	1.30638	0.385576	0.00803273		51129	1.89756	0.924146	0		10884	1.3207	0.401303	0		57532			101926963			1644
6711	1.42311	0.509044	0		5175	PECAM1	1.37	0.45	0		54407	1.29496	0.372907	0.00803273		26511	1.33939	0.421571	0		7849	1.60967	0.686766	0		57561			101927153			1647
6713	1.79094	0.84072	0		5199	CFP	1.48	0.56	0		5519	1.33812	0.420207	0.00803273		64121	1.32881	0.410136	0		138241	1.56177	0.643186	0		57602			101927211			1652
6722	1.56363	0.644899	0		5209	PFKFB3	1.28	0.36	0		5970	1.27549	0.351049	0.00803273		9221	1.27996	0.356098	0		163087	1.38486	0.469745	0		57713			101927632			1653
6723	1.72267	0.784644	0		5228	PGF	1.45	0.54	0		4117	1.49114	0.576414	0.00803273		7126	1.30513	0.384193	0		84520	1.54367	0.626363	0		57823			101927858			1659
6778	1.63121	0.705941	0		5269	SERPINB6	1.34	0.42	0		57035	1.64227	0.715692	0.00824983		100313770	2.61408	1.3863	0		79663	1.66275	0.733571	0		57862			101927963			1660
6786	2.26658	1.18052	0		5287	PIK3C2B	1.37	0.45	0		101928941	1.3257	0.406753	0.00824983		6351	2.57497	1.36455	0		79973	1.50568	0.590413	0		58480			101928173			1662
6793	2.37542	1.24818	0		5289	PIK3C3	1.14	0.19	0		5606	1.6954	0.761626	0.00824983		8013	2.44532	1.29003	0		6515	1.83268	0.873957	0		58985			101928667			1665
6811	1.83772	0.87792	0		5305	PIP4K2A	1.22	0.28	0		3312	1.22779	0.296062	0.00992663		7316	1.6823	0.750434	0		3074	1.51153	0.596006	0		60487			101928841			1690
6812	1.8508	0.888146	0		5306	PITPNA	1.14	0.19	0		149478	1.36827	0.452349	0.00992663		100874241	1.68123	0.749521	0		729991	1.24426	0.315289	0		64061			101928941			1716
6829	1.4905	0.575798	0		5362	PLXNA2	1.15	0.2	0		23507	1.35327	0.436451	0.00992663		116068	1.29937	0.377815	0		2764	1.39619	0.481497	0		64332			101928994			1727
6835	1.95682	0.968514	0		5376	PMP22	1.37	0.46	0		692058	3.0199	1.5945	0.0100183		90799	1.304	0.382947	0		3880	1.92414	0.944211	0		64651			101929231			1733
6876	2.29814	1.20047	0		5411	PNN	1.16	0.21	0		442898	2.03356	1.02401	0.0100492		79101	1.33434	0.416123	0		26354	1.73256	0.792902	0		64783			101929385			1734
6890	2.1018	1.07162	0		5414	2019-09-04	1.17	0.23	0		84790	1.31622	0.396401	0.0100492		28683	1.52978	0.613322	0		9891	1.75075	0.807973	0		64859			101929728			1736
6891	1.89999	0.925993	0		5431	POLR2B	1.13	0.18	0		10538	1.454	0.540029	0.0100492		2921	4.12459	2.04425	0		9889	1.5144	0.598742	0		65117			101929754			1737
6892	2.08186	1.05787	0		5479	PPIB	1.43	0.52	0		7357	1.34066	0.422949	0.0100492		51526	1.39275	0.477941	0		10140	1.62726	0.702447	0		79101			102723629			1740
6926	2.98419	1.57734	0		5496	PPM1G	1.13	0.18	0		6303	1.36534	0.449264	0.0100492		4929	3.24873	1.69988	0		118881	1.46343	0.549351	0		79134			102723721			1741
6939	2.08502	1.06006	0		5499	PPP1CA	1.48	0.56	0		8878	1.25693	0.329905	0.0100492		26136	1.53433	0.617613	0		80745	1.52276	0.606689	0		79602			102724017			1743
7016	1.83037	0.872135	0		5507	PPP1R3C	1.95	0.97	0		100302141	1.87985	0.910615	0.0102388		571	1.29662	0.374751	0		3178	1.49272	0.57794	0		79609			102724508			1757
7040	3.10994	1.63689	0		5526	PPP2R5B	1.18	0.24	0		3157	1.47639	0.562078	0.0102388		50640	1.24277	0.313556	0		6993	1.41602	0.501841	0		79660			102724873			1767
7041	1.96861	0.977176	0		5531	PPP4C	1.27	0.34	0		6018	1.41834	0.504199	0.0102388		9388	1.99429	0.995877	0		84981	1.66588	0.736283	0		79720						1785
7052	2.81137	1.49127	0		5547	PRCP	1.27	0.34	0		115362	4.17046	2.06021	0.0103363		83607	1.38947	0.474531	0		3308	1.48165	0.567206	0		79753						1786
7056	2.239	1.16285	0		5551	PRF1	1.61	0.68	0		28984	1.73716	0.796733	0.0103363		22992	1.32812	0.409387	0		10892	1.70269	0.767817	0		79836						1788
7072	0.386016	-1.37327	0		5604	MAP2K1	1.23	0.3	0		2787	1.78425	0.835317	0.0104023		29933	1.44294	0.529007	0		55743	1.3275	0.408709	0		79893						1793
7075	2.16502	1.11438	0		5684	PSMA3	1.28	0.35	0		5971	1.52448	0.608313	0.0104023		158160	1.62808	0.703169	0		51279	1.51498	0.599295	0		80149						1794
7076	1.94024	0.956233	0		5694	PSMB6	1.25	0.32	0		9584	1.259	0.332277	0.0104023		2055	1.4099	0.495593	0		84334	1.32718	0.408364	0		80176						1800
7089	1.97019	0.978334	0		5696	PSMB8	1.47	0.56	0		284648	1.33868	0.420811	0.0110998		29923	2.10023	1.07055	0		9367	1.54548	0.628055	0		80271						1803
7102	1.65972	0.730938	0		5699	PSMB10	1.76	0.81	0		283131	1.41754	0.503394	0.0110998		1491	1.47325	0.558998	0		80209	1.35848	0.44199	0		80301						1806
7106	1.9434	0.958581	0		5708	PSMD2	1.15	0.2	0		58480	1.53039	0.613897	0.0118312		9021	3.03442	1.60142	0		613	1.57761	0.657745	0		80311						1807
7111	2.38273	1.25262	0		5714	PSMD8	1.23	0.3	0		662	1.3652	0.449116	0.0118312		90637	2.38373	1.25322	0		23210	1.54693	0.62941	0		80314						1808
7124	2.44911	1.29226	0		5719	PSMD13	1.2	0.26	0		3303	1.4273	0.513286	0.0118312		5054	1.70789	0.772216	0		211	1.81894	0.863101	0		81566						1824
7126	1.95855	0.969784	0		5732	PTGER2	1.6	0.67	0		9507	2.60294	1.38014	0.0118312		677837	1.80509	0.852068	0		54617	1.27608	0.351722	0		81575						1842
7132	1.37051	0.454711	0		5777	PTPN6	1.33	0.41	0		84159	1.31146	0.391173	0.0118312		57061	1.44114	0.527215	0		2012	2.45437	1.29535	0		81788						1845
7133	2.68494	1.42489	0		5788	PTPRC	1.33	0.41	0		1850	1.56991	0.650686	0.0120057		5411	1.28115	0.357438	0		7004	1.85896	0.894495	0		83440						1849
7145	1.67707	0.74594	0		5836	PYGL	1.32	0.4	0		144108	1.28625	0.363167	0.0120412		9654	1.40868	0.494343	0		55813	1.31046	0.390071	0		83595						1854
7157	3.15348	1.65695	0		5863	RGL2	1.29	0.36	0		6002	1.43699	0.523048	0.0120412		27343	1.29479	0.372719	0		4862	1.44621	0.532272	0		83641						1856
7178	0.379254	-1.39876	0		5869	RAB5B	1.19	0.25	0		5341	2.29598	1.19911	0.0121129		79720	1.64374	0.716984	0		4931	1.28538	0.362191	0		84002						1875
7264	2.00452	1.00326	0		5871	MAP4K2	1.15	0.2	0		55249	1.62817	0.703252	0.0121129		692058	2.12415	1.08689	0		7164	1.57216	0.652748	0		84141						1879
7305	2.9429	1.55724	0		5875	RABGGTA	1.18	0.23	0		403341	1.34393	0.426461	0.0121854		57602	1.38636	0.4713	0		154	1.65392	0.725892	0		84275						1891
7318	1.71726	0.780106	0		5877	RABIF	1.15	0.21	0		79101	1.4358	0.521858	0.0121854		1435	1.51289	0.59731	0		11138	1.71	0.773995	0		84790						1892
7328	1.5754	0.655717	0		5880	RAC2	1.56	0.64	0		7584	1.37791	0.462478	0.0121854		5597	1.28097	0.357235	0		494143	1.5393	0.622272	0		84879						1894
7329	1.39227	0.477437	0		5896	RAG1	1.15	0.21	0		148930	1.34164	0.424001	0.0121854		3638	1.83252	0.873829	0		9933	1.82909	0.871128	0		84919						1903
7343	1.66424	0.734865	0		5976	UPF1	1.11	0.15	0		7150	1.207	0.271423	0.013954		100423041	1.9391	0.955385	0		5468	1.34194	0.424321	0		84981						1906
7351	4.04927	2.01766	0		5977	DPF2	1.26	0.33	0		8436	1.67481	0.743993	0.013954		29080	1.25779	0.330892	0		54206	2.16779	1.11623	0		85450						1909
7424	2.46356	1.30074	0		5987	TRIM27	1.13	0.18	0		2810	1.60435	0.681989	0.0140342		4320	1.26886	0.343531	0		9173	2.26159	1.17734	0		90627						1910
7453	1.84759	0.885646	0		5998	RGS3	1.31	0.39	0		80311	1.35508	0.438376	0.0140342		54806	1.38122	0.465942	0		283951	1.31051	0.39013	0		90637						1912
7456	2.24902	1.1693	0		5999	RGS4	1.52	0.6	0		222643	1.93744	0.954155	0.0141153		440944	1.49782	0.582868	0		11235	1.39348	0.478694	0		91603						1915
7466	2.49522	1.31917	0		6035	RNASE1	1.52	0.6	0		100302164	1.37249	0.456792	0.0141562		1876	1.52959	0.613145	0		85027	1.90265	0.928006	0		91663						1938
7508	1.34373	0.426241	0		6041	RNASEL	1.18	0.24	0		4837	1.93523	0.952505	0.01574		9709	1.32963	0.411019	0		23438	1.27972	0.355825	0		91694						1939
7529	1.36624	0.450207	0		6050	RNH1	1.15	0.2	0		27000	1.28997	0.367333	0.01574		100873954	1.46436	0.550274	0		29919	1.4055	0.491086	0		91748						1942
7533	1.61567	0.692131	0		6117	RPA1	1.18	0.24	0		57561	1.44122	0.52729	0.0158275		2077	1.38601	0.470935	0		100507436	1.73317	0.793409	0		92610						1945
7701	1.74463	0.802925	0		6146	RPL22	1.15	0.21	0		100505658	1.36166	0.445367	0.0158275		160760	1.32025	0.400813	0		84816	1.59804	0.676308	0		92906						1953
7703	1.77876	0.83087	0		6169	RPL38	1.19	0.25	0		6671	1.30433	0.383313	0.0158275		257236	1.60532	0.682859	0		10270	1.30356	0.382458	0		114294						1955
7743	0.343927	-1.53982	0		6182	MRPL12	1.24	0.31	0		221749	1.31167	0.391403	0.0159605		10263	1.41401	0.499796	0		116039	3.45143	1.78719	0		114789						1961
7763	0.66178	-0.595576	0		6185	RPN2	1.15	0.2	0		55805	1.4605	0.546462	0.0160053		3156	1.34599	0.428668	0		7965	1.38099	0.465706	0		115950						1962
7791	3.45099	1.78701	0		6197	RPS6KA3	1.19	0.25	0		101927963	1.68589	0.753513	0.0160053		89870	1.55002	0.632282	0		80895	1.38029	0.464975	0		116039						1965
7805	3.39367	1.76285	0		6199	RPS6KB2	1.14	0.19	0		7132	1.29488	0.372823	0.0160053		85028	1.80722	0.853774	0		646309	3.1595	1.6597	0		116154						1979
7837	2.84509	1.50848	0		6229	RPS24	1.18	0.24	0		10286	1.25848	0.331685	0.0160053		871	1.81078	0.856614	0		642273	1.96702	0.976015	0		116238						1981
7862	1.78354	0.83474	0		6237	RRAS	1.18	0.23	0		91603	1.21033	0.275401	0.0160053		26973	2.29891	1.20095	0		6903	1.36519	0.449097	0		116844						1984
7917	1.54006	0.622985	0		6241	RRM2	1.49	0.57	0		137872	1.38982	0.474898	0.0160053		64763	1.36217	0.445902	0		54463	1.85472	0.891201	0		123879						1997
7940	2.66395	1.41357	0		6282	S100A11	1.19	0.25	0		8493	1.31088	0.39053	0.0175522		8462	1.39324	0.478439	0		5214	2.156	1.10835	0		126917						1999
8019	1.57782	0.657933	0		6300	MAPK12	1.29	0.37	0		124044	1.33155	0.413101	0.0175996		55466	2.21058	1.14443	0		92610	2.86622	1.51915	0		132864						2005
8038	2.65102	1.40654	0		6302	TSPAN31	1.16	0.22	0		8552	1.64321	0.716516	0.0175996		80298	1.32516	0.406166	0		79693	1.39654	0.481859	0		148022						2009
8085	2.14183	1.09884	0		6304	SATB1	1.27	0.35	0		3394	1.6296	0.704521	0.0176953		143684	1.46077	0.546732	0.01		539	1.40712	0.492746	0		154043						2010
8175	1.77117	0.824706	0		6352	CCL5	1.63	0.7	0		734	1.33467	0.416479	0.0176953		135644	1.30809	0.38746	0.01		7779	1.75687	0.813007	0		158586						2017
8291	2.30526	1.20493	0		6388	SDF2	1.22	0.29	0		692209	2.95726	1.56426	0.017792		3091	1.37684	0.46136	0.01		7855	1.72342	0.785278	0		160760						2021
8349	2.11196	1.07858	0		6398	SECTM1	1.19	0.24	0		8795	1.53388	0.617189	0.017792		9560	2.88355	1.52785	0.01		23175	1.82196	0.865492	0		161753						2023
8407	2.02974	1.0213	0		6449	SGTA	1.17	0.23	0		3656	1.50078	0.585716	0.017792		29982	1.29422	0.372079	0.01		8351	3.51598	1.81393	0		168537						2029
8473	0.437351	-1.19314	0		6455	SH3GL1	1.16	0.22	0		751816	2.17039	1.11795	0.017792		58480	1.36022	0.443835	0.01		10557	1.43112	0.51714	0		197259						2045
8477	2.57933	1.367	0		6464	SHC1	1.18	0.24	0		594837	4.82126	2.26941	0.0182556		221749	1.46154	0.547485	0.01		4794	2.16406	1.11374	0		219541						2050
8481	0.567313	-0.817784	0		6480	ST6GAL1	1.3	0.38	0		7159	1.26442	0.338477	0.0182556		100505658	1.58242	0.662129	0.01		55602	1.56841	0.649301	0		219972						2053
8482	3.62173	1.85668	0		6483	ST3GAL2	1.13	0.18	0		101927153	1.39764	0.48299	0.0182556		64061	1.63582	0.710011	0.01		1847	2.68919	1.42717	0		219988						2065
8498	1.54906	0.631388	0		6494	SIPA1	1.23	0.3	0		677	1.34063	0.422915	0.0182556		414235	1.64036	0.714015	0.01		55967	1.35551	0.438837	0		221079						2069
8503	1.78378	0.834938	0		6563	SLC14A1	1.33	0.41	0		90637	1.68239	0.750511	0.0182556		4097	1.31701	0.397271	0.01		3419	1.58834	0.66752	0		221584						2071
8507	2.82681	1.49917	0		6586	SLIT3	1.21	0.27	0		50861	1.40181	0.487291	0.0182556		7533	1.34857	0.431428	0.01		3182	1.50022	0.585178	0		222643						2072
8530	2.60991	1.384	0		6603	SMARCD2	1.16	0.22	0		8812	1.23202	0.301021	0.0182556		283970	1.55173	0.63388	0.01		1466	1.84661	0.884877	0		283131						2081
8560	1.47109	0.55689	0		6619	SNAPC3	1.15	0.2	0		25948	1.27279	0.347995	0.0182556		80219	1.22091	0.287962	0.01		1164	2.39094	1.25758	0		284207						2098
8572	2.24889	1.16921	0		6624	FSCN1	1.38	0.47	0		2266	1.72317	0.785065	0.0189299		54934	1.29116	0.368668	0.01		4291	2.36978	1.24475	0		284454						2103
8578	2.56286	1.35776	0		6625	SNRNP70	1.18	0.24	0		57823	1.51525	0.599552	0.0189299		27125	1.20101	0.264242	0.01		54968	1.34354	0.426039	0		284695						2107
8605	1.85442	0.890967	0		6636	SNRPF	1.18	0.24	0		221584	1.44769	0.533756	0.0189299		10794	1.60837	0.685599	0.01		84275	2.09697	1.06831	0		353322						2109
8613	2.04067	1.02904	0		6641	SNTB1	1.15	0.2	0		197259	1.72782	0.78895	0.0189299		646508	1.57966	0.659617	0.01		26502	1.48949	0.57482	0		377677						2110
8636	1.63698	0.711035	0		6659	SOX4	1.48	0.56	0		353322	1.54129	0.624134	0.0189299		54861	1.39471	0.479966	0.01		7465	2.52479	1.33616	0		387763						2114
8642	2.51854	1.33259	0		6697	SPR	1.17	0.23	0		493754	1.32275	0.403542	0.0191776		81034	1.30852	0.387939	0.01		65117	1.6507	0.723074	0		440944						2117
8694	1.86911	0.902351	0		6720	SREBF1	1.24	0.31	0		65117	1.20249	0.266028	0.0191776		3484	1.41267	0.498426	0.01		100419583	1.62998	0.704856	0		642273						2120
8742	2.10992	1.07719	0		6742	SSBP1	1.17	0.23	0		9173	1.44143	0.527498	0.0192786		3185	1.22656	0.294613	0.01		8870	2.23118	1.15781	0		100130889						2124
8743	2.03625	1.02592	0		6793	STK10	1.33	0.41	0		10797	1.32948	0.41086	0.0202988		2355	1.5499	0.632174	0.01		57570	1.4873	0.572696	0		100506311						2130
8794	2.16518	1.11449	0		6812	STXBP1	1.22	0.29	0		10802	1.23443	0.303843	0.0203496		124044	1.32487	0.405854	0.01		7357	2.53057	1.33946	0		100506498						2135
8840	2.28266	1.19072	0		6835	SURF2	1.21	0.27	0		5932	1.43308	0.519124	0.0203496		64844	1.23444	0.303854	0.01		1647	1.82548	0.868273	0		100507217						2146
8971	2.1789	1.1236	0		6876	TAGLN	1.93	0.95	0		3553	2.38108	1.25161	0.0203496		28512	1.29019	0.367586	0.01		5564	1.58819	0.667381	0		100507436						2149
8985	1.92825	0.947291	0		6902	TBCA	1.18	0.24	0		102723721	1.8878	0.916704	0.0203496		387763	1.55425	0.636223	0.01		4609	2.6236	1.39155	0								2150
9022	3.96318	1.98666	0		6925	TCF4	1.45	0.54	0		166929	1.51036	0.594894	0.0203496		55254	1.28785	0.36496	0.01		83666	1.4707	0.556506	0								2160
9034	2.66461	1.41392	0		6926	TBX3	1.74	0.8	0		692109	1.97112	0.979019	0.0203496		9245	1.65585	0.727569	0.01		11236	1.37532	0.459767	0								2161
9058	0.329798	-1.60035	0		6939	TCF15	1.26	0.34	0		83855	1.35622	0.439595	0.0203496		1942	1.76465	0.819385	0.01		4837	4.79912	2.26277	0								2180
9092	2.00664	1.00478	0		7004	TEAD4	1.38	0.46	0		23562	1.43568	0.52173	0.0203496		5326	1.30127	0.379916	0.01		6880	1.4365	0.522558	0								2184
9111	1.99854	0.998949	0		7026	NR2F2	1.11	0.15	0		55432	1.30773	0.387062	0.0203496		79753	1.24908	0.320869	0.01		55647	1.68654	0.754064	0								2185
9114	1.66283	0.733637	0		7041	TGFB1I1	1.26	0.34	0		29896	1.3367	0.418671	0.0203496		3021	1.23298	0.302155	0.01		6676	1.8826	0.912727	0								2188
9130	1.77836	0.830548	0		7045	TGFBI	1.48	0.56	0		51233	1.38327	0.468084	0.0203496		55647	1.36649	0.450473	0.01		1622	1.57106	0.651741	0								2197
9181	1.91535	0.937611	0		7072	TIA1	1.18	0.24	0		56257	1.25584	0.328652	0.0203496		169693	1.51149	0.595972	0.01		29887	2.05597	1.03982	0								2202
9230	1.71912	0.78167	0		7089	TLE2	1.37	0.45	0		2498	1.34938	0.432297	0.0203496		101928173	1.65477	0.72663	0.01		51278	2.48659	1.31417	0								2203
9262	1.90475	0.929599	0		7111	TMOD1	1.32	0.4	0		871	1.41268	0.498438	0.0211555		79647	1.22868	0.297109	0.01		1364	2.0653	1.04635	0								2205
9270	1.64191	0.715371	0		7126	TNFAIP1	1.29	0.36	0		9709	1.22884	0.297303	0.0211555		57532	1.30799	0.387352	0.01		8848	1.32112	0.401762	0								2217
9275	2.17528	1.1212	0		7133	TNFRSF1B	1.63	0.7	0		7316	1.56001	0.641553	0.0211555		8538	1.45499	0.541011	0.01		257236	1.70299	0.768067	0								2222
9293	0.541227	-0.885694	0		7145	TNS1	1.16	0.21	0		7043	1.41307	0.498832	0.0218386		79845	1.92687	0.946258	0.01		58515	1.60132	0.679262	0								2244
9334	2.28734	1.19367	0		7157	TP53	1.15	0.2	0		359948	1.27851	0.354461	0.0218386		10963	1.35416	0.437397	0.01		6648	3.86805	1.95161	0								2246
9415	2.34797	1.23142	0		7168	TPM1	1.32	0.4	0		5166	1.43299	0.519031	0.0219456		905	1.42254	0.508467	0.01		64983	1.32769	0.408915	0								2251
9448	1.9293	0.948076	0		7181	NR2C1	1.12	0.17	0		677810	1.59216	0.670984	0.0219456		3976	1.63579	0.709989	0.01		84919	1.85793	0.893699	0								2255
9491	1.47485	0.560568	0		7262	PHLDA2	1.83	0.87	0		160622	1.50732	0.591983	0.0219456		6427	1.30703	0.386294	0.01		51042	1.48594	0.571378	0								2257
9510	2.27085	1.18323	0		7264	TSTA3	1.3	0.38	0		133	1.52687	0.610574	0.0219456		10728	1.32886	0.410192	0.01		80219	1.47987	0.565473	0								2261
9516	1.54428	0.626935	0		7284	TUFM	1.28	0.36	0		9925	1.3573	0.440741	0.0237659		51571	1.26572	0.339953	0.01		84324	1.53368	0.617001	0								2263
9532	1.76953	0.823366	0		7291	TWIST1	1.66	0.73	0		1453	1.21595	0.282089	0.0245768		1106	1.31267	0.392501	0.01		8535	2.30282	1.2034	0								2272
9537	2.1802	1.12446	0		7297	TYK2	1.13	0.18	0		9044	1.28259	0.359065	0.0246363		23360	1.34242	0.424836	0.01		10135	2.9031	1.53759	0								2273
9545	2.57497	1.36455	0		7305	TYROBP	1.68	0.75	0		92906	1.23724	0.30712	0.0246961		58476	1.2864	0.363337	0.01		123720	1.56701	0.648011	0								2281
9572	4.33335	2.11548	0		7318	UBA7	1.41	0.5	0		493911	1.66693	0.737195	0.025437		57035	1.68055	0.748931	0.01		64061	1.62966	0.704571	0								2287
9584	0.561719	-0.83208	0		7329	UBE2I	1.11	0.15	0		11072	1.48425	0.569733	0.025437		286006	1.64427	0.717447	0.01		3985	1.51945	0.603548	0								2288
9612	2.13443	1.09385	0		7351	UCP2	1.49	0.58	0		79602	1.2405	0.310917	0.027328		81848	1.53697	0.620091	0.01		9553	1.41047	0.496175	0								2289
9638	1.98816	0.991435	0		7415	VCP	1.18	0.23	0		54813	1.25848	0.331678	0.0287966		399665	1.53863	0.621651	0.01		51100	1.32108	0.401717	0								2302
9647	2.43731	1.28529	0		7424	VEGFC	1.36	0.44	0		115950	1.34979	0.432737	0.0287966		5493	1.32827	0.409549	0.01		441951	1.72044	0.782775	0								2303
9674	2.20195	1.13878	0		7453	WARS	1.38	0.46	0		10912	1.3306	0.41208	0.0289331		28984	1.40401	0.489552	0.01		285148	1.38704	0.472011	0								2307
9703	1.35019	0.433164	0		7529	YWHAB	1.23	0.3	0		79893	1.17149	0.228346	0.0289331		101752399	1.5937	0.672385	0.01		100131689	2.03497	1.02501	0								2308
9710	1.98819	0.991456	0		7535	ZAP70	1.14	0.18	0		55602	1.23766	0.307612	0.0290708		6431	1.24243	0.313166	0.01		3659	5.51223	2.46264	0								2314
9711	1.63204	0.706677	0		7536	SF1	1.2	0.26	0		101928667	1.57959	0.659546	0.0290708		25948	1.36018	0.443793	0.01		80149	1.80815	0.854511	0								2319
9767	1.97238	0.979941	0		7692	ZNF133	1.26	0.33	0		168537	0.553122	-0.854331	0.0290708		5329	1.56139	0.642829	0.01		5502	2.59975	1.37837	0								2322
9772	1.79647	0.845163	0		7701	ZNF142	1.11	0.16	0		3386	3.85823	1.94794	0.0296168		100500919	1.64867	0.721307	0.01		29950	2.26612	1.18022	0								2326
9807	1.87076	0.903628	0		7703	PCGF2	1.12	0.16	0		148932	1.30651	0.38572	0.0296168		301	1.75449	0.811055	0.01		9180	2.46688	1.30269	0								2327
9810	1.80876	0.854997	0		7756	ZNF207	1.17	0.23	0		407007	2.07183	1.0509	0.0296668		100750247	1.40837	0.49403	0.01		23764	2.84652	1.5092	0								2328
9815	1.50134	0.586246	0		7798	LUZP1	1.16	0.21	0		6386	1.29471	0.372628	0.0296668		116844	1.93211	0.950175	0.01		10912	2.39352	1.25913	0								2329
9817	2.00597	1.0043	0		7805	LAPTM5	1.46	0.55	0		55787	1.25128	0.323405	0.0296668		6515	1.95419	0.966572	0.01		60560	1.28593	0.362812	0								2339
9853	2.51519	1.33067	0		7837	PXDN	1.61	0.68	0		29105	1.29469	0.372603	0.0296668		400743	1.52624	0.609979	0.01		965	1.48462	0.570089	0								2346
9871	1.73788	0.797326	0		7862	BRPF1	1.24	0.31	0		101929231	1.59592	0.674386	0.0296668		384	1.32025	0.400813	0.01		5166	3.10613	1.63512	0								2348
9921	1.4225	0.508428	0		7917	BAG6	1.17	0.22	0		377677	1.61048	0.687493	0.0300086		26271	1.37361	0.457977	0.01		1195	2.02019	1.01449	0								2350
9922	1.98004	0.98553	0		7922	SLC39A7	1.31	0.39	0		3570	1.51865	0.602785	0.0300086		94241	1.34586	0.428531	0.01		2921	4.53212	2.18019	0								2359
9986	2.0949	1.06688	0		7940	LST1	1.51	0.6	0		4953	1.20337	0.267075	0.0300086		85389	3.5918	1.84471	0.01		28231	3.28283	1.71494	0								2444
9988	0.504657	-0.986626	0		7978	MTERF1	1.37	0.46	0		4071	1.41663	0.502459	0.0300086		10260	1.40159	0.487068	0.01		5684	1.69823	0.764029	0								2487
10014	2.34249	1.22804	0		7979	SHFM1	1.12	0.16	0		7314	2.00488	1.00352	0.0300086		79155	1.29375	0.371564	0.01		4084	2.26597	1.18013	0								2494
10019	2.22762	1.1555	0		8038	ADAM12	1.38	0.47	0		10370	1.31874	0.399158	0.0300086		6421	1.33101	0.412523	0.01		8531	1.86173	0.896644	0								2515
10051	1.79854	0.846823	0		8260	NAA10	1.37	0.45	0		9597	1.44411	0.530185	0.0304293		144108	1.27268	0.347865	0.01		55174	1.38637	0.471309	0								2527
10052	1.89903	0.925265	0		8270	LAGE3	1.19	0.26	0		123	1.39064	0.475751	0.0304293		55249	1.88688	0.916004	0.01		137994	2.52194	1.33453	0								2534
10095	2.78903	1.47976	0		8291	DYSF	1.42	0.51	0		4498	1.66716	0.737393	0.0313781		22850	1.32932	0.410687	0.01		51182	1.43538	0.521429	0								2535
10123	2.78066	1.47543	0		8303	SNN	1.22	0.29	0		5326	1.38297	0.467771	0.0313781		5154	1.31276	0.392603	0.01		23328	2.04026	1.02875	0								2538
10155	1.6739	0.743214	0		8349	HIST2H2BE	1.76	0.82	0		4780	1.17814	0.23651	0.0329252		7004	1.57387	0.65432	0.01		51167	1.60248	0.680309	0								2555
10195	1.68768	0.755041	0		8446	DUSP11	1.23	0.3	0		767589	2.74018	1.45427	0.0329252		102723843	1.33508	0.416927	0.01		5805	1.47531	0.56102	0								2562
10211	1.4353	0.521354	0		8477	GPR65	1.3	0.38	0		219988	1.16954	0.225938	0.0330738		2919	3.19906	1.67765	0.01		5366	3.69554	1.88579	0								2568
10247	0.333553	-1.58401	0		8480	RAE1	1.12	0.16	0		84733	1.26949	0.344254	0.0330738		7873	1.45073	0.536779	0.01		9775	1.46021	0.546176	0								2581
10263	2.65718	1.4099	0		8481	OFD1	1.14	0.19	0		2697	1.34844	0.431287	0.0336132		59338	1.30566	0.384775	0.01		79711	1.84397	0.882815	0								2582
10266	1.84671	0.884954	0		8496	PPFIBP1	1.15	0.2	0		55254	1.2175	0.283919	0.0336132		85391	3.65476	1.86978	0.01		8793	2.08254	1.05835	0								2583
10280	1.54998	0.632247	0		8507	ENC1	1.46	0.54	0		6273	1.71501	0.778214	0.0336132		79669	1.65477	0.726629	0.01		1906	1.99589	0.997034	0								2584
10291	1.73835	0.797717	0		8525	DGKZ	1.48	0.57	0		5533	1.24773	0.319304	0.034292		1654	1.23911	0.309303	0.01		79713	2.0575	1.04089	0								2590
10312	1.70394	0.768872	0		8530	CST7	1.43	0.52	0		4864	1.34206	0.424453	0.034292		102724021	1.31919	0.399652	0.01		3320	1.69479	0.761107	0								2591
10318	1.85976	0.895115	0		8535	CBX4	1.14	0.18	0		729747	1.44631	0.532373	0.034292		27000	1.22956	0.298137	0.01		7128	3.97052	1.98933	0								2593
10365	2.2212	1.15134	0		8536	CAMK1	1.35	0.44	0		27286	1.37399	0.458369	0.0364338		7554	1.35541	0.438727	0.01		129530	2.9493	1.56037	0								2615
10417	2.28787	1.19401	0		8543	LMO4	1.17	0.22	0		3185	1.24213	0.312822	0.0364338		83931	1.36243	0.44618	0.01		10769	2.52921	1.33869	0								2617
10421	1.48903	0.574377	0		8563	THOC5	1.19	0.26	0		26136	1.40153	0.487002	0.0364338		10912	1.46964	0.555467	0.01		6046	1.92874	0.947658	0								2618
10423	1.88193	0.912213	0		8603	FAM193A	1.18	0.24	0		25826	2.07229	1.05123	0.0364338		100507507	1.34128	0.423614	0.01		26271	1.51364	0.598021	0								2620
10437	2.1816	1.12539	0		8605	PLA2G4C	1.53	0.62	0		3669	1.44897	0.53503	0.0364338		3014	1.25508	0.32778	0.01		9121	2.14001	1.09762	0								2627
10443	0.549283	-0.864378	0		8613	PPAP2B	1.35	0.44	0		55876	1.2916	0.369156	0.0364338		262	1.25886	0.332113	0.01		10190	1.66211	0.733012	0								2628
10446	2.01209	1.00869	0		8636	SSNA1	1.27	0.35	0		10260	1.2287	0.297133	0.0364338		10181	1.27412	0.349497	0.01		7071	2.12995	1.09082	0								2633
10493	2.16532	1.11458	0		8666	EIF3G	1.29	0.36	0		100293516	1.47687	0.562545	0.0371601		338069	1.35766	0.441117	0.01		285958	1.59354	0.672234	0								2634
10498	1.65615	0.727837	0		8672	EIF4G3	1.13	0.18	0		100126356	1.63838	0.712271	0.0371601		4189	1.2814	0.357716	0.01		8896	1.63095	0.705711	0								2639
10521	0.553249	-0.853998	0		8724	SNX3	1.15	0.21	0		1407	1.37048	0.454685	0.0385111		5900	1.34655	0.429272	0.01		125988	1.44355	0.529618	0								2642
10525	1.9998	0.999859	0		8742	TNFSF12	1.16	0.22	0		28982	1.27182	0.346899	0.0385111		10769	2.0784	1.05548	0.01		134285	2.45959	1.29842	0								2645
10548	1.60858	0.685784	0		8743	TNFSF10	1.5	0.59	0		407006	3.24462	1.69805	0.0385111		4800	1.27212	0.347235	0.01		1942	2.2709	1.18326	0								2648
10554	1.56928	0.650104	0		8764	TNFRSF14	1.32	0.4	0		440944	1.41224	0.497981	0.0385111		9572	2.15882	1.11025	0.01		51537	1.67446	0.743692	0								2651
10560	0.325649	-1.61861	0		8772	FADD	1.21	0.27	0		11158	1.75056	0.80782	0.0385111		3192	1.1998	0.26279	0.01		126295	2.09272	1.06538	0								2673
10567	1.50775	0.592395	0		8805	TRIM24	1.23	0.3	0		54855	1.47122	0.557011	0.0400035		55596	1.30479	0.383813	0.01		6696	1.47318	0.558934	0								2674
10589	2.23555	1.16063	0		8818	DPM2	1.21	0.27	0		211	1.28698	0.363993	0.0400035		8407	1.2777	0.353547	0.01		57162	2.08877	1.06265	0								2681
10608	2.22521	1.15394	0		8826	IQGAP1	1.15	0.2	0		100130889	1.49113	0.576407	0.0400035		51465	1.21428	0.280106	0.01		51155	1.60862	0.685823	0								2690
10618	1.47164	0.557423	0		8829	NRP1	1.3	0.37	0		57466	1.16843	0.224569	0.0401142		6303	1.2466	0.317998	0.01		9510	3.975	1.99095	0								2700
10645	1.80893	0.855138	0		8840	WISP1	1.33	0.41	0		2773	1.1836	0.243184	0.0401142		1959	3.02049	1.59478	0.01		384	2.45919	1.29818	0								2705
10695	1.52509	0.60889	0		8853	ASAP2	1.21	0.28	0		55422	1.45176	0.537807	0.0401142		11221	2.06416	1.04555	0.01		7718	3.55395	1.82942	0								2710
10742	1.70506	0.769821	0		8880	FUBP1	1.17	0.23	0		8638	1.44369	0.529757	0.0401142		1081	2.26251	1.17793	0.01		3929	6.48369	2.69681	0								2717
10769	1.8118	0.857423	0		8914	TIMELESS	1.13	0.17	0		606551	1.313	0.392864	0.0401142		100873782	1.71472	0.777976	0.01		85028	2.20908	1.14345	0								2731
10801	1.76156	0.816856	0		8971	H1FX	1.28	0.36	0		26512	1.28886	0.366092	0.0401142		1960	1.58861	0.667763	0.01		23081	1.34245	0.424867	0								2737
10859	3.11397	1.63876	0		8988	HSPB3	1.33	0.41	0		100874251	1.9336	0.951286	0.0401142		55721	1.30195	0.380673	0.01		83451	1.69207	0.758789	0								2744
10866	1.543	0.625742	0		9034	CCRL2	1.37	0.46	0		79753	1.24011	0.310464	0.0401142		2615	1.4039	0.489438	0.01		85450	1.64111	0.714671	0								2745
10875	2.27393	1.18519	0		9049	AIP	1.15	0.2	0		219972	0.575003	-0.798359	0.0401142		1138	1.21679	0.283075	0.01		114224	2.05562	1.03958	0								2746
10891	0.288628	-1.79272	0		9050	PSTPIP2	1.21	0.27	0		4094	0.726177	-0.461606	0.0401142		84640	1.28741	0.364469	0.01		9245	3.23086	1.69192	0								2760
10897	1.68876	0.755966	0		9079	LDB2	1.23	0.29	0		167465	0.574988	-0.798395	0.0401142		1827	1.35151	0.434573	0.01		3727	2.31845	1.21316	0								2762
10908	1.76099	0.816383	0		9092	SART1	1.18	0.24	0		9510	1.61835	0.694526	0.0410412		677830	1.69793	0.763778	0.01		4783	2.60823	1.38307	0								2764
10919	1.95649	0.968266	0		9110	MTMR4	1.15	0.21	0		4084	1.72307	0.78498	0.0410412		55119	1.30864	0.388066	0.01		29095	1.55899	0.640611	0								2766
10945	1.53424	0.617526	0		9111	NMI	1.42	0.5	0		84141	1.41336	0.499133	0.0410412		57600	1.29816	0.376467	0.01		388	2.33792	1.22522	0								2770
10954	1.6601	0.731267	0		9114	ATP6V0D1	1.26	0.34	0		904	1.21356	0.279249	0.0410412		24145	1.30779	0.387132	0.01		5187	1.92918	0.947987	0								2774
10960	1.80828	0.854618	0		9129	PRPF3	1.28	0.35	0		100874205	1.32424	0.40517	0.0410412		8797	1.2694	0.344144	0.01		3301	2.44143	1.28773	0								2793
11000	1.68037	0.748776	0		9130	FAM50A	1.37	0.46	0		64783	1.43192	0.517953	0.0410412		84950	1.24104	0.311549	0.01		51655	3.00711	1.58838	0								2800
11007	1.99998	0.999988	0		9168	TMSB10	1.4	0.48	0		26036	1.20251	0.266053	0.0410412		11177	1.55265	0.634731	0.01		55466	5.4879	2.45626	0								2802
11015	2.84927	1.51059	0		9181	ARHGEF2	1.14	0.18	0		6446	1.20984	0.274813	0.0410412		6996	1.49364	0.578836	0.01		10560	2.11844	1.083	0								2805
11021	1.88993	0.918332	0		9235	IL32	1.46	0.54	0		4794	1.56477	0.645954	0.043103		2299	1.41265	0.498404	0.01		1959	4.50921	2.17287	0								2813
11024	1.86998	0.903026	0		9262	STK17B	1.3	0.38	0		23087	1.48145	0.567007	0.043103		102724623	1.56264	0.643982	0.01		3006	3.36235	1.74947	0								2819
11031	2.39463	1.2598	0		9270	ITGB1BP1	1.21	0.28	0		7127	1.90113	0.926854	0.043103		83641	1.33295	0.414617	0.01		9521	1.69252	0.759171	0								2820
11047	1.56295	0.644275	0		9413	FAM189A2	1.33	0.42	0		116984	1.32354	0.404402	0.043103		319103	1.88129	0.911723	0.02		56892	2.69523	1.43041	0								2821
11100	1.51772	0.601903	0		9419	CRIPT	1.16	0.22	0		5155	1.57036	0.651095	0.0443991		283131	1.43711	0.523171	0.02		729	6.13201	2.61636	0								2822
11117	1.54161	0.624441	0		9448	MAP4K4	1.29	0.37	0		9267	1.26727	0.341719	0.0443991		5325	1.27919	0.355227	0.02		390	2.77431	1.47213	0								2833
11135	2.27841	1.18803	0		9454	HOMER3	1.31	0.39	0		9205	1.2744	0.349819	0.0443991		9972	1.22153	0.288685	0.02		57147	1.44963	0.535688	0								2841
11148	0.407757	-1.29422	0		9457	FHL5	1.31	0.39	0		26093	1.27916	0.355195	0.0446698		254170	1.27973	0.355835	0.02		222643	2.42018	1.27512	0								2849
11156	1.73164	0.792136	0		9477	MED20	1.13	0.18	0		4800	1.24195	0.312608	0.0451301		51562	1.20068	0.263855	0.02		3091	1.96465	0.974272	0								2857
11230	2.56716	1.36017	0		9516	LITAF	1.23	0.3	0		2919	2.55148	1.35134	0.0462122		7262	1.66443	0.735029	0.02		3621	1.69084	0.757739	0								2873
11237	1.65402	0.725972	0		9517	SPTLC2	1.14	0.19	0		81848	1.36313	0.446925	0.0462122		10379	1.34882	0.431699	0.02		51099	1.66206	0.732976	0								2877
11253	1.71639	0.779377	0		9532	BAG2	1.47	0.56	0		28623	1.51552	0.599811	0.0462122		379	1.45391	0.539936	0.02		63899	1.50462	0.589395	0								2878
11282	1.74696	0.804846	0		9555	H2AFY	1.18	0.24	0		65999	1.29001	0.367383	0.0462122		162989	1.37082	0.45504	0.02		6429	1.4172	0.503041	0								2882
11316	1.66632	0.736662	0		9583	ENTPD4	1.14	0.18	0		100130876	1.43618	0.52224	0.0462122		693230	2.13761	1.096	0.02		5373	1.65643	0.728082	0								2885
11344	1.91877	0.940183	0		9601	PDIA4	1.2	0.26	0		262	1.26602	0.340297	0.0462122		406896	1.52693	0.610635	0.02		3181	2.03086	1.02209	0								2887
22794	1.32671	0.407855	0		9617	MTRF1	1.11	0.16	0		284207	1.29011	0.367496	0.0484514		6713	1.50688	0.591562	0.02		3280	2.26444	1.17915	0								2892
22808	1.93148	0.949707	0		9632	SEC24C	1.41	0.5	0		653082	1.93344	0.951167	0.0484514		5166	1.59181	0.670668	0.02		3949	3.0056	1.58765	0								2908
22809	1.54149	0.62433	0		9636	ISG15	1.71	0.77	0		1983	1.16392	0.218994	0.0489675		100126780	1.32973	0.411129	0.02		2114	2.12147	1.08506	0								2914
22832	0.605348	-0.724163	0		9638	FEZ1	1.17	0.23	0		4860	1.39716	0.482499	0.0489675		3157	1.38034	0.465019	0.02		171023	1.37338	0.457729	0								2938
22838	2.55661	1.35423	0		9647	PPM1F	1.35	0.43	0		23198	1.22053	0.287509	0.0489675		101927884	1.47161	0.557391	0.02		84879	2.46427	1.30116	0								2940
22839	1.70249	0.767644	0		9674	KIAA0040	1.42	0.51	0		3091	1.23965	0.309928	0.0494774		101928994	1.57538	0.655697	0.02		29105	1.70841	0.772653	0								2949
22846	1.75701	0.81312	0		9675	TTI1	1.26	0.33	0		100653515	1.44526	0.531328	0.0494774		1326	2.33937	1.22612	0.02		5265	3.51033	1.81161	0								2956
22859	1.72304	0.784958	0		9686	VGLL4	1.33	0.42	0		644694	1.27803	0.353922	0.0494774		100873939	1.81535	0.860247	0.02		3164	2.30105	1.20229	0								2961
22870	2.08508	1.0601	0		9697	TRAM2	1.3	0.38	0		55802	1.25581	0.328618	0.0519564		3382	1.27004	0.344869	0.02		9531	2.37402	1.24733	0								2965
22880	1.46501	0.550914	0		9710	KIAA0355	1.28	0.35	0		401281	1.93266	0.950588	0.0519564		51599	1.25953	0.332887	0.02		79155	1.57896	0.658979	0								2975
22899	4.26068	2.09108	0		9734	HDAC9	1.3	0.37	0		341799	1.23087	0.299674	0.0519564		9044	1.27588	0.351496	0.02		27291	1.39916	0.48456	0								2982
22937	1.70676	0.771264	0		9767	JADE3	1.22	0.29	0		1017	1.3543	0.437547	0.0519564		23753	1.27849	0.354443	0.02		195827	1.69435	0.760735	0								2990
23014	0.525877	-0.927202	0		9770	RASSF2	1.46	0.55	0		79660	1.25206	0.324307	0.0519564		6615	1.42374	0.509688	0.02		55677	1.35154	0.434602	0								2992
23015	0.328501	-1.60603	0		9781	RNF144A	1.25	0.33	0		55500	1.21274	0.278267	0.0519564		387264	1.2525	0.324806	0.02		10370	2.58625	1.37086	0								2993
23031	1.99792	0.998497	0		9784	SNX17	1.15	0.2	0		6591	0.567295	-0.817828	0.0519564		8227	1.37894	0.463559	0.02		81788	2.43857	1.28604	0								2994
23066	2.15363	1.10677	0		9790	BMS1	1.25	0.32	0		3627	6.47048	2.69387	0.0523387		3939	1.33816	0.420246	0.02		5920	3.26402	1.70665	0								3001
23102	1.85451	0.891035	0		9792	SERTAD2	1.18	0.24	0		7803	1.28179	0.358159	0.0523387		79713	1.3906	0.475708	0.02		81631	1.69251	0.759166	0								3003
23109	2.16076	1.11154	0		9794	MAML1	1.13	0.18	0		5990	1.54102	0.623881	0.0523387		129881	1.66824	0.73833	0.02		6446	1.9015	0.927135	0								3005
23125	1.74622	0.804233	0		9807	IP6K1	1.12	0.16	0		116039	1.5953	0.673827	0.0523387		101929095	1.69907	0.764742	0.02		54757	3.8333	1.93859	0								3006
23129	2.46845	1.30361	0		9817	KEAP1	1.31	0.39	0		83598	1.30156	0.380242	0.0528157		22911	1.22958	0.298168	0.02		1983	1.58393	0.663505	0								3007
23176	1.49071	0.575995	0		9854	C2CD2L	1.14	0.19	0		101927858	1.58943	0.668507	0.0528157		22904	1.37054	0.454748	0.02		6432	2.2772	1.18726	0								3008
23208	2.7966	1.48367	0		9855	FARP2	1.17	0.23	0		1654	1.27201	0.347107	0.0528157		8869	1.31174	0.391477	0.02		100507217	1.81608	0.86083	0								3010
23220	1.74294	0.80152	0		9862	MED24	1.15	0.2	0		80218	1.18473	0.244557	0.0537536		6385	1.24928	0.321093	0.02		5918	6.6064	2.72386	0								3012
23240	1.72986	0.790654	0		9895	TECPR2	1.11	0.15	0		100506060	1.60865	0.685849	0.0538552		60481	1.28589	0.362767	0.02		29088	1.56754	0.648499	0								3018
23258	1.88313	0.913136	0		9898	UBAP2L	1.1	0.14	0		5734	1.26813	0.342706	0.0538552		10475	1.35222	0.435333	0.02		415116	1.97782	0.983908	0								3021
23293	1.64547	0.7185	0		9906	SLC35E2	1.21	0.27	0		286365	1.38712	0.472088	0.0538552		6018	1.36209	0.445819	0.02		1831	2.51966	1.33323	0								3026
23299	2.13081	1.0914	0		9924	PAN2	1.24	0.31	0		2959	1.33321	0.414901	0.0538552		440836	1.34961	0.432543	0.02		57129	1.50761	0.592263	0								3029
23344	1.54506	0.627667	0		9935	MAFB	1.22	0.29	0		57713	1.31839	0.39878	0.0538552		7980	1.99527	0.996583	0.02		10221	1.91855	0.940014	0								3033
23368	1.72531	0.786855	0		9948	WDR1	1.13	0.17	0		6376	1.4048	0.490369	0.0549783		9208	1.30466	0.383675	0.02		8553	2.56431	1.35857	0								3042
23396	1.89772	0.924268	0		9961	MVP	1.2	0.26	0		9586	1.41563	0.501442	0.0549783		5017	1.56255	0.643906	0.02		4953	2.00175	1.00126	0								3049
23399	1.6238	0.699374	0		9984	THOC1	1.22	0.29	0		9618	1.25415	0.326711	0.0549783		51022	1.26422	0.338253	0.02		8859	2.37763	1.24953	0								3052
23400	2.38535	1.2542	0		9997	SCO2	1.3	0.37	0		3976	1.30853	0.387951	0.055773		29980	1.34726	0.430024	0.02		169693	2.97417	1.57249	0								3074
23451	0.681869	-0.552433	0		10014	HDAC5	1.49	0.57	0		8882	1.20791	0.272516	0.055773		90459	1.39687	0.482194	0.02		54101	2.52216	1.33466	0								3077
23452	1.69199	0.758723	0		10019	SH2B3	1.51	0.6	0		645843	1.66941	0.739338	0.055773		750	1.37349	0.457847	0.02		27257	1.41235	0.498097	0								3082
23466	2.17213	1.11911	0		10051	SMC4	1.25	0.32	0		693152	1.28353	0.360117	0.055773		693139	1.44761	0.53367	0.02		115572	3.45152	1.78723	0								3092
23476	1.85532	0.891668	0		10067	SCAMP3	1.18	0.24	0		1663	1.57054	0.651257	0.055773		100506557	1.20548	0.269608	0.02		54935	2.81544	1.49336	0								3093
23500	2.23214	1.15843	0		10095	ARPC1B	1.4	0.48	0		3566	1.30876	0.3882	0.055773		6095	1.28397	0.360615	0.02		25976	3.78749	1.92124	0								3094
23564	1.83463	0.875486	0		10101	NUBP2	1.2	0.27	0		64410	1.25368	0.326165	0.055773		79836	1.61711	0.693419	0.02		9021	4.0806	2.02878	0								3098
23589	1.77285	0.826067	0		10109	ARPC2	1.28	0.35	0		10289	1.20595	0.270175	0.0562389		6875	1.26339	0.3373	0.02		11080	4.01364	2.00491	0								3104
23625	2.28306	1.19097	0		10120	ACTR1B	1.13	0.17	0		10383	1.15424	0.20694	0.0562389		80131	1.38692	0.471885	0.02		1051	2.9483	1.55988	0								3111
23636	1.64252	0.715907	0		10121	ACTR1A	1.18	0.23	0		22904	1.45985	0.545821	0.0562389		6347	2.00965	1.00695	0.02		1026	2.63056	1.39537	0								3113
23641	2.11775	1.08253	0		10123	ARL4C	1.68	0.75	0		692092	1.32265	0.403429	0.0562389		6648	1.4206	0.5065	0.02		5998	1.57141	0.652062	0								3115
23654	1.57086	0.651555	0		10161	LPAR6	1.79	0.84	0		6385	1.27161	0.346653	0.0562389		123	1.51404	0.598404	0.02		64651	3.28743	1.71696	0								3117
24148	1.51122	0.595712	0		10180	RBM6	1.32	0.4	0		9023	3.33559	1.73794	0.0562389		100131378	1.43226	0.518297	0.02		1999	2.87135	1.52173	0								3120
25759	1.74428	0.802635	0		10195	ALG3	1.12	0.16	0		9180	1.34321	0.425685	0.0562389		9584	1.20448	0.268412	0.02		2717	2.95412	1.56273	0								3128
25805	2.92256	1.54723	0		10205	MPZL2	1.2	0.27	0		384	1.52573	0.609503	0.0562389		90488	1.2481	0.319728	0.03		100128537	2.71215	1.43944	0								3145
25829	2.42	1.27501	0		10211	FLOT1	1.23	0.3	0		1876	1.58329	0.662922	0.0562389		80323	1.27622	0.351872	0.03		53918	1.58787	0.667089	0								3148
25850	0.45097	-1.1489	0		10231	RCAN2	1.31	0.39	0		117289	1.51737	0.60157	0.0562389		26792	1.30056	0.379137	0.03		11067	3.79905	1.92564	0								3155
25865	1.83069	0.872386	0		10235	RASGRP2	1.16	0.21	0		116154	1.25914	0.332441	0.0574057		6897	1.21987	0.286725	0.03		1958	3.83033	1.93747	0								3161
25939	2.3324	1.22182	0		10244	RABEPK	1.18	0.24	0		100	1.50396	0.588768	0.0574057		55905	1.19282	0.254375	0.03		1326	2.6811	1.42282	0								3162
25957	0.47806	-1.06474	0		10248	POP7	1.2	0.26	0		101926963	1.3694	0.453545	0.0574057		4780	1.23591	0.30557	0.03		4170	2.70422	1.43521	0								3163
25960	3.27311	1.71066	0		10252	SPRY1	1.28	0.36	0		7764	1.19844	0.261153	0.0581417		12	1.27915	0.355183	0.03		2263	2.35881	1.23806	0								3172
25966	1.86556	0.899607	0		10263	CDK2AP2	1.27	0.35	0		4140	1.14962	0.201152	0.0581417		6774	1.23183	0.300803	0.03		55131	1.65625	0.727924	0								3174
25976	0.430267	-1.2167	0		10285	SMNDC1	1.15	0.2	0		100750247	1.30361	0.382508	0.0581417		64375	1.38534	0.470237	0.03		133	2.97295	1.57189	0								3176
26015	1.66544	0.735904	0		10288	LILRB2	1.4	0.49	0		8431	1.52873	0.612336	0.0581417		9519	1.2605	0.333997	0.03		6574	3.34577	1.74234	0								3178
26020	2.1011	1.07115	0		10296	MAEA	1.18	0.24	0		51602	1.28755	0.364633	0.0581417		100616406	1.78733	0.837804	0.03		5277	2.63198	1.39615	0								3181
26112	1.97529	0.982061	0		10300	KATNB1	1.24	0.31	0		91522	1.21197	0.277349	0.0581417		3569	1.77606	0.828677	0.03		200916	2.60934	1.38369	0								3182
26118	0.483988	-1.04696	0		10312	TCIRG1	1.43	0.52	0		29080	1.22022	0.287145	0.0581417		84879	1.74689	0.804793	0.03		1052	2.61476	1.38668	0								3189
26136	1.91095	0.934291	0		10318	TNIP1	1.22	0.29	0		355	1.32331	0.40415	0.0587635		25805	1.35167	0.434744	0.03		23642	2.51379	1.32986	0								3191
26173	1.67375	0.743081	0		10328	EMC8	1.21	0.27	0		100422915	1.34917	0.43207	0.0610129		1831	1.27935	0.35541	0.03		51720	1.65164	0.723899	0								3192
26751	0.456566	-1.13111	0		10385	BTN2A2	1.33	0.41	0		64859	1.8266	0.869164	0.0610129		6004	1.73786	0.797313	0.03		54957	1.76255	0.817661	0								3231
26973	0.338849	-1.56128	0		10401	PIAS3	1.16	0.21	0		1717	1.24175	0.312373	0.0610129		85450	1.34119	0.423509	0.03		9518	3.61178	1.85271	0								3233
27090	2.3602	1.23891	0		10417	SPON2	1.74	0.8	0		54819	1.30659	0.38581	0.0610129		100499467	1.26248	0.336266	0.03		7832	2.99489	1.5825	0								3237
27183	1.62303	0.698687	0		10421	CD2BP2	1.19	0.25	0		84657	1.34706	0.429816	0.0610129		1054	1.27114	0.346123	0.03		10365	2.71067	1.43865	0								3240
27242	2.51871	1.33269	0		10423	CDIPT	1.16	0.22	0		10181	1.20663	0.270987	0.0610129		8915	1.29437	0.372253	0.03		7763	2.36564	1.24223	0								3242
27253	2.54115	1.34548	0		10437	IFI30	1.52	0.61	0		219541	1.20084	0.264043	0.0629443		23562	1.34634	0.429044	0.03		23645	4.31433	2.10914	0								3248
27332	0.685911	-0.543906	0		10445	MCRS1	1.16	0.21	0		102724873	1.63457	0.708914	0.0629443		10272	1.36684	0.450844	0.03		1649	3.46161	1.79145	0								3250
27348	2.27422	1.18537	0		10460	TACC3	1.21	0.27	0		8462	1.2546	0.327231	0.0632151		65124	1.22042	0.287374	0.03		114789	2.92295	1.54743	0								3251
27351	1.61245	0.689251	0		10521	DDX17	1.11	0.15	0		284695	1.1707	0.227377	0.0632151		1983	1.18523	0.245163	0.03		3726	3.56649	1.8345	0								3265
28232	2.21126	1.14487	0		10540	DCTN2	1.18	0.24	0		55209	1.15789	0.211503	0.0632151		5990	1.487	0.572402	0.03		4616	5.02834	2.33008	0								3267
28526	4.07511	2.02684	0		10541	ANP32B	1.2	0.26	0		84815	1.56216	0.643539	0.0632151		3987	1.33936	0.421544	0.03		1410	2.58019	1.36748	0								3273
28755	2.6965	1.43109	0		10544	PROCR	1.28	0.36	0		64763	1.26099	0.334553	0.063814		10797	1.30382	0.382741	0.03		3337	5.5952	2.48419	0								3280
28952	1.75433	0.810922	0		10553	HTATIP2	1.23	0.3	0		693182	1.36618	0.450146	0.0660927		3202	0.694734	-0.525468	0.03		2920	11.689	3.54708	0								3281
28999	0.523757	-0.93303	0		10589	DRAP1	1.18	0.23	0		401172	1.36607	0.450028	0.0660927		100874270	0.40588	-1.30088	0.03		4739	2.36277	1.24048	0								3291
29015	2.56845	1.3609	0		10607	TBL3	1.22	0.28	0		55716	1.29559	0.373604	0.0660927		92797	1.85006	0.88757	0.03		57018	4.06725	2.02406	0								3295
29103	1.52881	0.612412	0		10616	RBCK1	1.17	0.22	0		201633	1.26363	0.337577	0.0660927		29104	0.683363	-0.549277	0.03		1843	3.02166	1.59534	0								3298
29108	3.28263	1.71485	0		10652	YKT6	1.12	0.17	0		1466	1.8188	0.862989	0.0660927		102723919	0.663114	-0.592672	0.03		604	3.21919	1.6867	0								3300
29109	1.58045	0.660333	0		10656	KHDRBS3	1.34	0.42	0		100379132	1.5324	0.615793	0.0660927		4928	1.22095	0.288009	0.03		284454	4.12984	2.04609	0								3306
29888	2.04676	1.03334	0		10765	KDM5B	1.19	0.25	0		203522	1.3279	0.40915	0.0660927		9125	1.21674	0.283016	0.03		3304	6.67977	2.7398	0								3308
29894	1.87289	0.905269	0		10769	PLK2	1.78	0.83	0		2210	5.42221	2.43888	0.0660927		23670	1.39289	0.478079	0.03		1316	3.38124	1.75755	0								3309
29978	1.76402	0.818869	0		10772	SRSF10	1.16	0.22	0		135295	1.50136	0.586266	0.0660927		3162	1.43271	0.518745	0.03		64332	5.0038	2.32302	0								3310
29980	0.487648	-1.03609	0		10778	ZNF271P	1.24	0.31	0		56662	1.63772	0.711693	0.0660927		653125	1.46049	0.546451	0.03		12	24.9802	4.64271	0								3316
29992	2.47469	1.30725	0		10785	WDR4	1.17	0.22	0		55608	1.25417	0.326731	0.0660927		23647	1.17228	0.229314	0.03		353322	6.81273	2.76823	0								3321
29994	0.642254	-0.638784	0		10866	HCP5	1.64	0.72	0		100422959	1.32893	0.410266	0.0665608		8767	1.4578	0.543788	0.03		7538	4.53679	2.18167	0								3326
30846	2.34391	1.22892	0		10875	FGL2	1.43	0.52	0		79609	1.45017	0.536221	0.0666744		7280	1.27245	0.347606	0.03		9592	4.41146	2.14126	0								3347
30850	1.63661	0.710709	0		10885	WDR3	1.13	0.17	0		100506142	1.59985	0.677935	0.0702422		63925	1.25223	0.324505	0.03		467	7.42174	2.89176	0								3354
50507	0.473405	-1.07885	0		10897	YIF1A	1.15	0.2	0		677797	1.93846	0.954914	0.0702422		22824	1.3704	0.454593	0.03		3725	4.45477	2.15535	0								3362
50813	1.6776	0.746397	0		10920	COPS8	1.13	0.17	0		100506498	2.84461	1.50823	0.0702422		92610	1.85223	0.889264	0.03		2353	6.94999	2.79701	0								3364
50937	2.47855	1.30949	0		10947	AP3M2	1.27	0.34	0		3875	1.34554	0.428189	0.0702422		4794	1.59483	0.673403	0.03		81575	7.02119	2.81172	0								3376
51063	1.55294	0.634999	0		10954	PDIA5	1.4	0.48	0		6281	1.25396	0.326489	0.0708997		171023	1.23458	0.304021	0.03		3303	3.68614	1.88211	0								3396
51070	1.59056	0.669531	0		10960	LMAN2	1.21	0.28	0		7090	1.28653	0.363488	0.0708997		403341	1.29828	0.376598	0.03		2354	12.027	3.5882	0								3398
51092	1.81745	0.861914	0		10980	COPS6	1.17	0.23	0		10794	1.31379	0.393734	0.0708997		650	1.47466	0.560386	0.03		9314	10.0018	3.32219	0								3400
51133	0.600054	-0.736836	0		10981	RAB32	1.21	0.27	0		100616356	1.5509	0.633109	0.0708997		100874203	1.35496	0.438252	0.03		3781	0.341303	-1.55088	0								3416
51150	1.68088	0.749216	0		11000	SLC27A3	1.52	0.6	0		7855	1.24749	0.319033	0.0708997		728773	1.29757	0.37581	0.03		1551	0.285122	-1.81035	0								3417
51155	2.553	1.35219	0		11007	CCDC85B	1.27	0.34	0		100507217	1.27694	0.352687	0.0708997		51208	1.30998	0.389549	0.03		50964	0.150572	-2.73148	0								3418
51177	2.29929	1.20119	0		11013	TMSB15A	2.06	1.04	0		970	1.30756	0.386873	0.0714257		116039	1.4372	0.523256	0.03		224	0.395431	-1.3385	0								3419
51231	1.59146	0.670347	0		11015	KDELR3	1.5	0.58	0		60487	1.23359	0.302867	0.0714257		10253	1.31188	0.391636	0.03		6780	0.56081	-0.834416	0								3430
51257	1.68504	0.752785	0		11021	RAB35	1.1	0.14	0		6095	1.22695	0.295076	0.0714257		728	1.56536	0.646497	0.03		83876	0.235467	-2.08641	0								3437
51294	2.38749	1.25549	0		11024	LILRA1	1.17	0.23	0		5473	3.38847	1.76063	0.0714257		6809	1.20148	0.264809	0.03		2534	0.454159	-1.13873	0								3459
51296	2.54877	1.3498	0		11031	RAB31	1.28	0.35	0		8538	1.41381	0.499588	0.0714257		5265	1.33022	0.411666	0.03		10367	0.548156	-0.867342	0								3460
51310	1.5724	0.65297	0		11047	ADRM1	1.17	0.23	0		54700	1.5045	0.589287	0.0714257		57157	1.24811	0.319745	0.03		22982	0.530522	-0.914517	0								3476
51316	3.20309	1.67946	0		11066	SNRNP35	1.22	0.29	0		693225	1.74191	0.800674	0.0714257		23064	1.21632	0.28252	0.03		105375116	0.421247	-1.24726	0								3479
51393	2.72155	1.44443	0		11078	TRIOBP	1.22	0.29	0		1880	1.72123	0.783441	0.0735125		90268	1.24179	0.312427	0.03		54363	0.57795	-0.790984	0								3480
51411	2.13512	1.09432	0		11079	RER1	1.13	0.18	0		51526	1.30709	0.38636	0.0735125		7556	1.36081	0.444466	0.03		56667	0.325242	-1.62041	0								3488
51477	1.6091	0.686253	0		11118	BTN3A2	1.4	0.48	0		149041	1.20282	0.266418	0.0735125		132864	1.2529	0.325269	0.03		100507650	0.211567	-2.24082	0								3516
51564	2.11694	1.08198	0		11119	BTN3A1	1.3	0.37	0		55172	1.27839	0.354323	0.0735125		374928	1.33454	0.416339	0.03		2205	0.422272	-1.24376	0								3549
51586	1.68781	0.755151	0		11120	BTN2A1	1.25	0.32	0		54676	1.29378	0.371593	0.0735125		100507034	1.49264	0.577865	0.03		1524	0.28199	-1.82629	0								3554
51588	1.76896	0.822898	0		11126	CD160	1.27	0.34	0		3638	1.4856	0.571042	0.0735211		23160	1.21451	0.280375	0.03		5654	0.532765	-0.908429	0								3560
51696	1.87484	0.906771	0		11135	CDC42EP1	1.19	0.25	0		101928994	1.31198	0.391748	0.0735211		114548	1.36453	0.448401	0.03		101927402	0.428277	-1.22339	0								3561
51704	2.46166	1.29963	0		11140	CDC37	1.26	0.33	0		100288102	1.92565	0.945344	0.0735211		259292	1.34949	0.432412	0.03		107984079	0.562842	-0.829197	0								3574
51715	1.69684	0.762851	0		11151	CORO1A	1.42	0.5	0		7753	1.2472	0.318687	0.0735211		100874374	1.33458	0.416386	0.03		389434	0.344997	-1.53535	0								3586
51747	0.385284	-1.37601	0		11153	FICD	1.23	0.3	0		10482	1.25076	0.32281	0.0735211		219972	0.66609	-0.586211	0.03		11197	0.708657	-0.496841	0								3592
51763	1.99972	0.999798	0		11156	PTP4A3	1.41	0.5	0		5196	1.53868	0.62169	0.0735211		283460	0.639861	-0.64417	0.03		51449	0.407651	-1.29459	0								3597
51816	2.28157	1.19003	0		11232	POLG2	1.14	0.18	0		3320	1.20579	0.269974	0.0735211		340267	1.34068	0.422968	0.04		411	0.708306	-0.497555	0								3598
53635	1.7415	0.800334	0		11237	RNF24	1.15	0.2	0		7743	1.2991	0.377514	0.0735211		118812	0.660949	-0.597388	0.04		345	0.44502	-1.16806	0								3600
53826	1.6008	0.678789	0		11253	MAN1B1	1.28	0.36	0		11138	1.2787	0.354682	0.0735211		100505854	1.25319	0.325603	0.04		116151	0.735176	-0.443838	0								3603
53827	2.76093	1.46515	0		11267	SNF8	1.41	0.49	0		100131270	1.55441	0.636371	0.0735211		22856	1.34879	0.431663	0.04		4883	0.458959	-1.12356	0								3606
53829	2.23337	1.15922	0		11285	B4GALT7	1.18	0.23	0		688	1.23485	0.304334	0.0735211		100422842	1.38475	0.469623	0.04		64850	0.248101	-2.011	0								3608
54345	5.76782	2.52803	0		11314	CD300A	1.33	0.41	0		79836	1.35691	0.440325	0.0764335		285407	1.26464	0.338727	0.04		350	0.230243	-2.11877	0								3612
54453	1.85209	0.889151	0		11319	ECD	1.16	0.22	0		65124	1.33857	0.42069	0.0764335		9261	1.16742	0.223318	0.04		100130691	0.371352	-1.42914	0								3613
54480	1.64901	0.721604	0		11322	TMC6	1.18	0.23	0		677806	2.96383	1.56746	0.0764335		84270	1.20667	0.271029	0.04		55328	0.657272	-0.605437	0								3614
54482	0.556867	-0.844595	0		11340	EXOSC8	1.25	0.32	0		51277	1.24638	0.317748	0.0766329		10189	1.20245	0.265973	0.04		4311	0.391382	-1.35335	0								3621
54498	2.70678	1.43658	0		11343	MGLL	1.62	0.7	0		644794	1.29658	0.374709	0.0766329		101926931	1.65376	0.725754	0.04		1555	0.454459	-1.13778	0								3622
54509	2.58099	1.36792	0		11344	TWF2	1.22	0.29	0		102724017	1.498	0.583033	0.0766329		10179	1.2982	0.376516	0.04		2487	0.544383	-0.877306	0								3633
54538	2.14854	1.10336	0		22795	NID2	1.3	0.37	0		388567	1.39783	0.483194	0.0766329		9235	1.46685	0.552719	0.04		58510	0.403579	-1.30908	0								3643
54546	0.352284	-1.50519	0		22808	MRAS	1.25	0.32	0		4790	1.27774	0.353592	0.0766329		80314	1.20189	0.265302	0.04		122622	0.404289	-1.30654	0								3652
54587	1.87594	0.90761	0		22823	MTF2	1.15	0.2	0		340602	1.2733	0.348578	0.0766329		3159	1.28561	0.362455	0.04		283310	0.183998	-2.44224	0								3654
54732	2.10926	1.07674	0		22838	RNF44	1.15	0.2	0		4320	1.35406	0.437295	0.0766329		84141	1.34674	0.42947	0.04		7070	0.387437	-1.36797	0								3667
54778	1.69598	0.762115	0		22839	DLGAP4	1.14	0.19	0		3484	1.4627	0.548635	0.0766329		60673	1.19898	0.261805	0.04		6252	0.563499	-0.827514	0								3671
54785	1.58466	0.664169	0		22876	INPP5F	1.16	0.22	0		100507436	1.24105	0.311561	0.0766329		22993	1.33499	0.416832	0.04		1842	0.355527	-1.49197	0								3676
54820	2.08021	1.05673	0		22879	MON1B	1.24	0.31	0		7110	1.13711	0.185369	0.077826		8431	1.56916	0.64999	0.04		10100	0.700513	-0.513517	0								3682
54910	2.28006	1.18907	0		22880	MORC2	1.19	0.25	0		100128285	1.31757	0.397882	0.077826		727710	1.17687	0.234959	0.04		23406	0.427447	-1.22618	0								3683
54922	2.5972	1.37696	0		22889	KIAA0907	1.22	0.29	0		57862	1.2569	0.329872	0.077826		7358	1.22733	0.295521	0.04		210	0.519643	-0.944406	0								3687
54929	2.15511	1.10776	0		22899	ARHGEF15	1.51	0.59	0		101927632	1.90266	0.928018	0.0781937		25888	1.33249	0.414125	0.04		30061	0.60382	-0.72781	0								3693
54941	2.68825	1.42667	0		22902	RUFY3	1.1	0.14	0		415117	1.57265	0.653202	0.0781937		79660	1.29611	0.374191	0.04		100507537	0.446482	-1.16332	0								3698
54972	2.10969	1.07703	0		22927	HABP4	1.15	0.21	0		729040	1.21869	0.285331	0.0781937		51274	1.26223	0.335977	0.04		164091	0.641281	-0.640972	0								3700
54978	2.17224	1.11918	0		22933	SIRT2	1.12	0.16	0		8660	1.27744	0.353259	0.0802519		55472	1.31228	0.392077	0.04		388387	0.457181	-1.12916	0								3704
54985	1.71095	0.774794	0		22934	RPIA	1.2	0.26	0		80776	1.23295	0.302112	0.083774		8737	1.21463	0.280512	0.04		11041	0.637648	-0.649167	0								3710
54996	0.574893	-0.798636	0		22980	TCF25	1.19	0.25	0		101927211	1.3192	0.399669	0.083774		7025	0.758375	-0.399017	0.04		670	0.514596	-0.958488	0								3712
55033	1.87421	0.906283	0		23014	FBXO21	0.69	-0.53	0		5912	1.20444	0.268364	0.083774		79738	0.681052	-0.554164	0.04		51768	0.603211	-0.729266	0								3716
55076	1.86015	0.895418	0		23016	EXOSC7	1.17	0.23	0		116238	1.52088	0.604911	0.083774		84561	0.581612	-0.781872	0.04		83591	0.640921	-0.641782	0								3730
55082	0.429361	-1.21974	0		23031	MAST3	1.14	0.19	0		646329	1.41712	0.502965	0.083774		57463	0.699874	-0.514832	0.04		55266	0.554216	-0.85148	0								3744
55116	2.04373	1.03121	0		23063	WAPAL	1.25	0.33	0		1364	2.32596	1.21782	0.083774		6304	0.772241	-0.372877	0.04		222068	0.613099	-0.705809	0								3759
55224	0.448362	-1.15726	0		23066	CAND2	1.24	0.31	0		9367	1.33367	0.415402	0.083774		57479	0.717619	-0.478711	0.04		1389	0.748057	-0.41878	0								3766
55239	1.62954	0.704465	0		23067	SETD1B	1.2	0.26	0		5900	1.35505	0.438351	0.083774		28755	0.495576	-1.01282	0.04		3598	0.289739	-1.78717	0								3772
55290	2.63687	1.39882	0		23152	CIC	1.14	0.18	0		116844	1.61277	0.689539	0.083774		54067	0.654154	-0.612297	0.04		2908	0.718832	-0.476273	0								3775
55297	0.484515	-1.04539	0		23166	STAB1	1.26	0.33	0		79992	1.35145	0.434505	0.083774		10073	0.771384	-0.374478	0.04		5813	0.750604	-0.413876	0								3781
55303	1.6053	0.682841	0		23175	LPIN1	0.73	-0.45	0		8408	1.2232	0.290657	0.083774		5193	0.711153	-0.491768	0.04		3479	0.6399	-0.644081	0								3784
55311	1.68129	0.749566	0		23176	2019-09-08	1.16	0.21	0		79720	1.33769	0.419749	0.083774		3235	0.725052	-0.463843	0.04		10424	0.67952	-0.557413	0								3791
55317	1.56665	0.647683	0		23179	RGL1	1.25	0.32	0		100302282	1.51542	0.599714	0.0868167		9918	0.772477	-0.372436	0.04		6555	0.350955	-1.51064	0								3795
55334	1.49866	0.58367	0		23187	PHLDB1	1.19	0.25	0		400945	1.82564	0.868402	0.0868167		150737	0.608168	-0.717459	0.04		157567	0.661779	-0.595578	0								3800
55379	2.04138	1.02955	0		23191	CYFIP1	1.19	0.25	0		121391	1.34261	0.425035	0.0868167		169792	1.25448	0.327088	0.04		54996	0.531901	-0.910771	0								3818
55472	0.403097	-1.3108	0		23195	MDN1	1.16	0.21	0		3665	1.25166	0.323848	0.0868167		7532	1.19965	0.262613	0.04		501	0.704642	-0.505038	0								3820
55608	0.495655	-1.01259	0		23203	PMPCA	1.23	0.3	0		100506311	1.29521	0.373183	0.0868167		23268	1.28315	0.35969	0.04		54477	0.600686	-0.735318	0								3827
55652	1.42188	0.507798	0		23208	SYT11	1.42	0.5	0		100422880	1.59717	0.67552	0.0868167		57817	1.24789	0.319495	0.04		3643	0.706517	-0.501203	0								3831
55654	1.90613	0.93065	0		23240	KIAA0922	1.23	0.29	0		285555	1.29058	0.368021	0.0868167		767563	1.6743	0.743561	0.04		4329	0.587036	-0.76848	0								3838
55692	0.446739	-1.1625	0		23258	DENND5A	1.19	0.25	0		55892	1.18338	0.242919	0.0868167		79693	1.23392	0.303253	0.04		2628	0.545469	-0.87443	0								3843
55700	1.62931	0.704262	0		23326	USP22	1.15	0.2	0		10766	1.20282	0.266416	0.0868167		7975	1.23612	0.305821	0.04		6767	0.729401	-0.455215	0								3850
55707	1.63363	0.708078	0		23336	SYNM	1.4	0.49	0		374383	1.34468	0.427262	0.0868167		11067	1.92225	0.942796	0.04		6414	0.664434	-0.589803	0								3858
55740	2.06036	1.04289	0		23344	ESYT1	1.15	0.2	0		102723629	1.38682	0.471785	0.0892952		9587	1.22158	0.288745	0.04		8029	0.332394	-1.58903	0								3880
55779	0.440603	-1.18245	0		23351	KHNYN	1.23	0.3	0		366	1.87625	0.907853	0.0892952		80301	1.24274	0.31352	0.04		56172	0.787999	-0.343735	0								3881
55785	2.02492	1.01787	0		23360	FNBP4	1.14	0.2	0		51531	1.21332	0.278959	0.0892952		643210	1.33582	0.417727	0.04		340024	0.381841	-1.38896	0								3902
55810	1.80203	0.849623	0		23368	PPP1R13B	1.27	0.35	0		646626	1.61888	0.694997	0.0892952		286042	1.22437	0.292043	0.04		7102	0.592205	-0.755833	0								3904
55841	1.66037	0.731506	0		23381	SMG5	1.18	0.24	0		8843	1.3233	0.404137	0.0892952		85388	1.308	0.387366	0.04		23014	0.613291	-0.705355	0								3910
55884	1.50539	0.590135	0		23398	PPWD1	1.18	0.24	0		6884	1.16471	0.219966	0.0892952		401431	1.2572	0.330216	0.04		10714	0.599957	-0.73707	0								3911
56005	2.66036	1.41162	0		23401	FRAT2	1.18	0.24	0		1081	1.97373	0.980926	0.0892952		6322	1.36061	0.44425	0.04		285440	0.528311	-0.92054	0								3912
56006	2.05161	1.03676	0		23406	COTL1	1.51	0.59	0		57795	1.22776	0.296032	0.0892952		3096	1.46789	0.553742	0.04		54467	0.692907	-0.529267	0								3915
56252	1.40105	0.486512	0		23451	SF3B1	1.15	0.2	0		26354	1.24228	0.312995	0.0892952		678	1.41408	0.499865	0.04		1373	0.73492	-0.444342	0								3929
56654	2.24355	1.16578	0		23466	CBX6	1.16	0.21	0		7873	1.29046	0.367887	0.0909109		100996307	1.23773	0.307694	0.04		4774	0.705475	-0.503333	0								3930
56882	2.10792	1.07582	0		23480	SEC61G	1.22	0.28	0		83440	1.21157	0.276878	0.0909109		23276	1.22276	0.290138	0.04		2329	0.43378	-1.20496	0								3936
56892	2.56355	1.35814	0		23481	PES1	1.2	0.27	0		100129697	1.68467	0.752462	0.0909109		196513	0.77536	-0.367061	0.04		2993	0.744256	-0.426129	0								3955
56899	0.503367	-0.990318	0		23484	LEPROTL1	1.22	0.29	0		6428	1.20607	0.270312	0.0909109		54407	1.21242	0.277891	0.04		445	0.480784	-1.05654	0								3982
56905	2.10271	1.07225	0		23500	DAAM2	1.4	0.49	0		170954	1.35718	0.440617	0.0909109		346157	0.687202	-0.541194	0.04		3248	0.423524	-1.23948	0								3985
56926	1.8486	0.886433	0		23526	HMHA1	1.28	0.35	0		100133991	1.28749	0.364566	0.0909109		9665	0.800085	-0.321774	0.04		80339	0.525783	-0.927461	0								3993
56969	0.340962	-1.55232	0		23545	ATP6V0A2	1.2	0.26	0		55096	1.32292	0.40373	0.0933687		2057	1.22414	0.29177	0.04		29958	0.496519	-1.01008	0								3995
57103	2.19797	1.13617	0		23564	DDAH2	1.29	0.36	0		9456	1.33135	0.412886	0.0933687		693152	1.27791	0.353791	0.04		9990	0.579362	-0.787464	0								3996
57104	1.9565	0.968274	0		23603	CORO1C	1.36	0.44	0		90627	1.24433	0.315364	0.0933687		151963	1.33186	0.413443	0.04		128153	0.517925	-0.949184	0								4001
57124	2.842	1.50691	0		23625	FAM89B	1.19	0.25	0		693230	1.93469	0.952106	0.0933687		3566	1.25628	0.329163	0.04		80310	0.696963	-0.520846	0								4013
57130	1.91917	0.940484	0		23753	SDF2L1	1.4	0.48	0		100874239	1.31656	0.396779	0.0940127		374877	1.25732	0.330348	0.04		53829	0.655732	-0.608822	0								4015
57136	1.52038	0.604429	0		25759	SHC2	1.35	0.43	0		143684	1.30782	0.387168	0.0940127		3576	3.13139	1.6468	0.04		115817	0.694633	-0.525678	0								4018
57140	2.60308	1.38022	0		25796	PGLS	1.35	0.43	0		7693	1.25373	0.326221	0.0940127		101928426	1.26552	0.339731	0.04		89944	0.520338	-0.94248	0								4023
57178	1.92893	0.947798	0		25797	QPCT	1.3	0.38	0		9218	1.15937	0.213339	0.0940127		333929	1.21178	0.277125	0.04		2681	0.591675	-0.757123	0								4034
57192	1.94165	0.95728	0		25805	BAMBI	1.47	0.56	0		100500912	1.94438	0.95931	0.0963775		56902	1.22571	0.293618	0.04		9037	0.622955	-0.682801	0								4036
57228	1.99426	0.995856	0		25829	TMEM184B	1.25	0.32	0		115650	1.18644	0.246634	0.0963775		100527950	2.02218	1.01591	0.04		55449	0.485179	-1.04341	0								4046
57333	1.97831	0.984268	0		25844	YIPF3	1.19	0.25	0		23276	1.27719	0.352971	0.0963775		6513	1.38513	0.470022	0.04		10082	0.556301	-0.846063	0								4048
57396	0.454618	-1.13727	0		25865	PRKD2	1.28	0.36	0		101929728	2.08509	1.06011	0.0963775		100873765	1.50123	0.586147	0.05		5106	0.408912	-1.29014	0								4050
57493	1.84016	0.879831	0		25957	PNISR	1.12	0.16	0		23760	1.171	0.227745	0.0963775		29105	1.22264	0.290004	0.05		3712	0.648476	-0.624874	0								4053
57513	2.80724	1.48915	0		25960	ADGRA2	1.28	0.35	0		7248	1.17376	0.231132	0.0964851		1577	1.59444	0.673047	0.05		23491	0.697816	-0.519082	0								4055
57572	2.89708	1.5346	0		26017	FAM32A	1.19	0.26	0		147991	1.24306	0.313896	0.0964851		3838	1.22702	0.295161	0.05		57082	0.716655	-0.480649	0								4057
57608	3.24366	1.69762	0		26112	CCDC69	1.28	0.36	0		100506114	1.23753	0.307468	0.0964851		26097	1.1828	0.24221	0.05		3273	0.438037	-1.19087	0								4058
57634	1.6966	0.762645	0		26119	LDLRAP1	1.16	0.22	0		28791	1.9571	0.96872	0.0964851		51105	1.21133	0.276587	0.05		3417	0.455288	-1.13515	0								4061
57715	2.96101	1.56609	0		26277	TINF2	1.14	0.19	0		81566	1.28345	0.360026	0.0964851		904	1.21907	0.285778	0.05		9353	0.580231	-0.7853	0								4069
57728	0.590714	-0.759468	0		26502	NARF	1.38	0.47	0		64092	1.52535	0.60914	0.0964851		388611	1.30005	0.378572	0.05		101927174	0.651259	-0.618696	0								4087
57787	1.63728	0.711302	0		26973	CHORDC1	1.36	0.44	0		58985	1.36058	0.444222	0.0964851		26083	0.633534	-0.658507	0.05		5094	0.703232	-0.507927	0								4090
58189	2.19789	1.13612	0		27075	TSPAN13	1.35	0.43	0		390075	1.4334	0.51944	0.0964851		9601	1.21009	0.275111	0.05		6138	0.769465	-0.378072	0								4091
58190	1.96288	0.972972	0		27122	DKK3	1.56	0.64	0		101929754	1.8055	0.852398	0.0964851		146434	1.30633	0.385517	0.05		25870	0.632542	-0.660767	0								4092
58986	2.38381	1.25327	0		27241	BBS9	1.17	0.22	0		338069	1.22755	0.295781	0.0964851		254099	1.24993	0.321847	0.05		79625	0.438704	-1.18868	0								4097
59342	1.49597	0.581083	0		27253	PCDH17	1.46	0.54	0		10124	1.35883	0.44237	0.0964851		100130673	1.2268	0.294898	0.05		107986287	0.587541	-0.76724	0								4128
60528	1.63666	0.710753	0		27254	CSDC2	1.29	0.37	0		100500866	1.64611	0.719064	0.0964851		644844	1.36047	0.444106	0.05		113277	0.461348	-1.11607	0								4129
63891	1.68471	0.752501	0		27295	PDLIM3	1.24	0.31	0		7286	1.27994	0.356081	0.098998		692108	1.533	0.616357	0.05		10857	0.773133	-0.371211	0								4137
64061	0.415093	-1.26849	0		27332	ZNF638	1.15	0.2	0		1073	1.18099	0.239999	0.098998		54933	1.51552	0.599809	0.05		9122	0.66967	-0.578477	0								4141
64114	1.48764	0.573027	0		27339	PRPF19	1.21	0.27	0		10744	1.51066	0.595176	0.101319		81566	1.29336	0.371124	0.05		51705	0.566731	-0.819263	0								4145
64129	2.31657	1.21199	0		27429	HTRA2	1.16	0.21	0		11082	1.67174	0.74135	0.101319		574406	1.37062	0.454832	0.05		23109	0.615549	-0.700055	0								4149
64223	1.74364	0.802102	0		28232	SLCO3A1	1.36	0.44	0		9311	1.29542	0.373417	0.101319		124491	1.16821	0.224296	0.05		8722	0.689221	-0.536961	0								4152
64321	2.17587	1.12159	0		28526	TRDC	1.45	0.53	0		158586	1.28703	0.364051	0.101319		5308	1.20018	0.263254	0.05		54886	0.485551	-1.04231	0								4163
64359	1.88806	0.916905	0		28951	TRIB2	1.29	0.37	0		100506681	1.34787	0.430677	0.101319		401281	1.44063	0.526696	0.05		120	0.609427	-0.714474	0								4172
64411	2.47659	1.30836	0		28952	CCDC22	1.23	0.3	0		403312	1.24143	0.312001	0.101319		283624	1.50638	0.591084	0.05		8972	0.432407	-1.20954	0								4173
64764	1.73957	0.798733	0		28957	MRPS28	1.16	0.21	0		1998	1.15843	0.212168	0.101319		693201	1.93524	0.952512	0.05		220202	0.673479	-0.570296	0								4190
64771	1.51407	0.598429	0		28960	DCPS	1.17	0.23	0		9590	1.2529	0.325267	0.101319		9180	1.551	0.633198	0.05		127262	0.639059	-0.645979	0								4192
64834	1.85084	0.88818	0		29095	ORMDL2	1.3	0.38	0		5178	1.38374	0.468574	0.103889		81671	1.15596	0.209096	0.05		5087	0.709209	-0.495718	0								4200
64859	0.399854	-1.32245	0		29099	COMMD9	1.17	0.23	0		329	1.1458	0.196354	0.103889		55573	1.16264	0.21741	0.05		57189	0.725674	-0.462607	0								4208
64901	0.562045	-0.831243	0		29103	DNAJC15	1.21	0.27	0							100151683	1.44456	0.530631	0.05		283298	0.696488	-0.521829	0								4236
65108	1.5952	0.673737	0		29104	N6AMT1	1.25	0.32	0							688	1.3425	0.424926	0.05		5789	0.560452	-0.835337	0								4239
65250	0.632403	-0.661084	0		29107	NXT1	1.22	0.29	0							7043	1.50299	0.587836	0.05		283537	0.620057	-0.689526	0								4246
65993	1.64735	0.720144	0		29108	PYCARD	1.7	0.76	0							55802	1.22214	0.289406	0.05		2710	0.521396	-0.939548	0								4253
78987	1.91484	0.937227	0		29780	PARVB	1.19	0.26	0							5473	1.39033	0.475429	0.05		28755	0.45563	-1.13407	0								4255
78994	1.66387	0.734546	0		29844	TFPT	1.23	0.3	0							26248	1.23848	0.308575	0.05		26234	0.706109	-0.502037	0								4258
79016	1.87412	0.906214	0		29855	UBN1	1.15	0.2	0							3310	2.11662	1.08176	0.05		4437	0.635439	-0.654176	0								4259
79039	1.77257	0.825846	0		29888	STRN4	1.16	0.21	0							100506749	1.40005	0.485475	0.05		7976	0.77821	-0.361768	0								4277
79047	1.78259	0.833973	0		29925	GMPPB	1.27	0.35	0							692148	1.69988	0.76543	0.05		30845	0.574168	-0.800455	0								4283
79095	2.05439	1.03871	0		29959	NRBP1	1.13	0.18	0							60560	1.17977	0.2385	0.05		79783	0.531485	-0.9119	0								4287
79143	1.96279	0.972909	0		29980	DONSON	1.19	0.26	0							2920	3.04666	1.60723	0.05		5602	0.774248	-0.369133	0								4292
79180	2.2586	1.17543	0		29988	SLC2A8	1.14	0.19	0							26045	1.43777	0.523833	0.05		5730	0.468378	-1.09425	0								4293
79414	2.43568	1.28433	0		30845	EHD3	1.5	0.59	0							397	0.689124	-0.537164	0.05		26275	0.605402	-0.724034	0								4298
79567	2.22131	1.15141	0		30850	CDR2L	1.45	0.54	0							10484	1.26899	0.343686	0.05		8516	0.644702	-0.633295	0								4301
79650	1.95776	0.969203	0		50615	IL21R	1.14	0.19	0							55454	1.29461	0.372519	0.05		54550	0.609554	-0.714174	0								4303
79658	0.472244	-1.0824	0		51029	DESI2	1.1	0.14	0							57132	1.28241	0.358854	0.05		388969	0.709208	-0.49572	0								4311
79709	2.15325	1.10652	0		51054	PLEKHA8P1	1.4	0.48	0							79571	1.26063	0.334145	0.05		8505	0.707709	-0.498773	0								4312
79720	2.08125	1.05745	0		51063	CALHM2	1.57	0.65	0							57474	0.614146	-0.703346	0.05		7512	0.431649	-1.21207	0								4318
79735	1.55854	0.640198	0		51070	NOSIP	1.5	0.59	0							54944	1.20744	0.271955	0.05		5053	0.362687	-1.4632	0								4323
79812	1.73627	0.795989	0		51092	SIDT2	1.24	0.31	0							3187	1.19981	0.262811	0.05		149076	0.695407	-0.52407	0								4329
79834	1.86825	0.901689	0		51155	HN1	1.4	0.48	0							100379132	1.46774	0.553596	0.05		4942	0.70037	-0.513811	0								4331
79847	1.96256	0.972738	0		51160	VPS28	1.23	0.3	0							757	1.17157	0.228445	0.05		2272	0.661694	-0.595763	0								4332
79848	0.570393	-0.809971	0		51162	EGFL7	1.58	0.66	0							100507217	1.24323	0.314092	0.05		10404	0.748501	-0.417923	0								4335
79888	1.71637	0.77936	0		51177	PLEKHO1	1.38	0.47	0							6173	1.53185	0.615275	0.05		5653	0.575672	-0.79668	0								4355
79939	1.46452	0.550428	0		51284	TLR7	1.14	0.18	0							84811	1.2084	0.273092	0.05		1979	0.736866	-0.440525	0								4358
79940	0.352224	-1.50543	0		51294	PCDH12	1.64	0.72	0							100874343	1.43188	0.517912	0.05		285848	0.708964	-0.496215	0								4359
79991	1.97096	0.9789	0		51299	NRN1	1.43	0.52	0							5970	1.20649	0.270821	0.05		3174	0.518367	-0.947953	0								4437
80024	3.21992	1.68703	0		51303	FKBP11	1.4	0.49	0							84285	1.22629	0.294297	0.05		1610	0.370526	-1.43235	0								4482
80303	1.69358	0.760079	0		51316	PLAC8	2.16	1.11	0							654433	1.5273	0.610984	0.05		9429	0.568204	-0.815518	0								4494
80830	1.84502	0.883635	0		51334	PRR16	1.28	0.36	0							102723828	1.23991	0.310238	0.05		57451	0.750267	-0.414525	0								4495
81618	1.81442	0.859507	0		51388	NIP7	1.15	0.21	0							23560	1.15802	0.211658	0.05		7348	0.553351	-0.853733	0								4501
81619	1.91796	0.939576	0		51393	TRPV2	1.3	0.38	0							3741	1.32488	0.405857	0.05		9315	0.755703	-0.404109	0								4522
81831	2.13322	1.09303	0		51428	DDX41	1.3	0.38	0							29074	1.26915	0.34386	0.05		91851	0.51851	-0.947555	0								4528
81839	1.64045	0.714089	0		51465	UBE2J1	1.26	0.33	0							390167	1.50563	0.590365	0.05		223	0.706425	-0.501392	0								4547
81847	0.593718	-0.752151	0		51477	ISYNA1	1.3	0.38	0							7296	1.2931	0.370828	0.05		312	0.568502	-0.814762	0								4582
81848	2.16671	1.11551	0		51497	NELFCD	1.16	0.22	0							687	1.26544	0.339637	0.05		4129	0.623731	-0.681004	0								4586
81855	1.65348	0.725509	0		51550	CINP	1.29	0.37	0							23541	1.34921	0.43211	0.05		124790	0.642065	-0.639208	0								4598
81857	2.04354	1.03107	0		51564	HDAC7	1.19	0.25	0							1119	1.27396	0.349319	0.05		79600	0.769704	-0.377624	0								4601
81876	2.02988	1.0214	0		51574	LARP7	1.18	0.24	0							100616349	1.49701	0.582087	0.05		154661	0.573108	-0.803121	0								4613
83442	1.90568	0.930303	0		51614	ERGIC3	1.13	0.17	0							692199	1.35854	0.442056	0.05		3242	0.385134	-1.37657	0								4628
83743	1.80023	0.848178	0		51659	GINS2	1.18	0.24	0							138724	1.46721	0.553074	0.05		9365	0.524416	-0.931216	0								4637
84168	2.26891	1.182	0		51690	LSM7	1.4	0.48	0							378805	1.44393	0.529998	0.05		1962	0.548052	-0.867615	0								4638
84243	1.87441	0.90644	0		51704	GPRC5B	1.28	0.36	0							3549	1.33889	0.42104	0.05		23305	0.807739	-0.308039	0								4644
84617	1.96433	0.974039	0		51747	LUC7L3	1.25	0.32	0							158062	1.27381	0.34915	0.06		84968	0.617754	-0.694897	0								4645
85377	1.97122	0.97909	0		51763	INPP5K	1.23	0.29	0							7675	1.27122	0.346215	0.06		2203	0.414146	-1.27179	0								4646
90121	1.94469	0.959541	0		51778	MYOZ2	2.12	1.09	0							9497	1.31096	0.390625	0.06		8529	0.293919	-1.76651	0								4647
90522	1.72422	0.785943	0		53827	FXYD5	1.36	0.45	0							10286	1.17773	0.236003	0.06		57146	0.601619	-0.733078	0								4649
91316	0.354215	-1.4973	0		53829	P2RY13	1.61	0.69	0							170689	1.42619	0.51217	0.06		64081	0.630917	-0.664479	0								4651
91369	1.63201	0.706647	0		53838	C11orf24	1.18	0.24	0							133308	1.29964	0.378108	0.06		56731	0.652997	-0.614852	0								4654
93487	1.50702	0.591694	0		54345	SOX18	1.68	0.75	0							646282	1.44865	0.53471	0.06		10927	0.752633	-0.409981	0								4670
112464	2.24278	1.16529	0		54453	RIN2	1.34	0.43	0							23531	1.33499	0.416829	0.06		51	0.700792	-0.512941	0								4675
116496	1.87193	0.904523	0		54480	CHPF2	1.19	0.25	0							148066	1.20775	0.272323	0.06		9980	0.713975	-0.486055	0								4678
130074	1.63141	0.70612	0		54509	RHOF	1.13	0.18	0							101927481	1.27225	0.347377	0.06		101929407	0.654574	-0.611371	0								4682
130872	0.309839	-1.69041	0		54541	DDIT4	0.66	-0.59	0							26354	1.32681	0.40796	0.06		91807	0.782106	-0.354563	0								4692
140803	0.510777	-0.969234	0		54555	DDX49	1.32	0.4	0							8882	1.23329	0.302512	0.06		59350	0.768653	-0.379596	0								4695
149603	1.59008	0.669103	0		54623	PAF1	1.21	0.27	0							3554	1.25221	0.324482	0.06		1662	0.614884	-0.701613	0								4697
162427	1.72109	0.783321	0		54732	TMED9	1.21	0.27	0							8073	1.13827	0.186849	0.06		10681	0.704181	-0.505982	0								4700
169611	2.43463	1.2837	0		54800	KLHL24	1.21	0.28	0							79893	1.13682	0.185003	0.06		4163	0.768854	-0.379219	0								4702
200734	2.03797	1.02713	0		54815	GATAD2A	1.12	0.17	0							6348	1.55024	0.632495	0.06		2217	0.650547	-0.620274	0								4704
203068	1.5376	0.620679	0		54861	SNRK	1.28	0.36	0							54700	1.25485	0.327514	0.06		81855	0.718203	-0.477537	0								4707
219654	2.27981	1.18891	0		54863	TOR4A	1.43	0.51	0							6882	1.18797	0.248496	0.06		1558	0.480215	-1.05825	0								4708
219699	3.14842	1.65463	0		54910	SEMA4C	1.42	0.51	0							8613	1.17464	0.232224	0.06		23743	0.667648	-0.582839	0								4709
256364	2.00204	1.00147	0		54922	RASIP1	1.31	0.39	0							91746	1.18428	0.244012	0.06		900	0.729978	-0.454075	0								4710
256949	1.78697	0.837517	0		54941	RNF125	1.29	0.36	0							3840	1.17556	0.233348	0.06		84803	0.466315	-1.10062	0								4711
283131	0.438097	-1.19068	0		54958	TMEM160	1.2	0.26	0							4839	1.29481	0.372736	0.06		5157	0.716523	-0.480914	0								4712
284119	2.0394	1.02814	0		55012	PPP2R3C	1.18	0.24	0							26286	1.19693	0.259338	0.06		173	0.272568	-1.87531	0								4713
387751	1.86985	0.902922	0		55076	TMEM45A	1.34	0.43	0							2872	1.23988	0.310205	0.06		404201	0.577915	-0.791072	0								4715
399664	1.94712	0.96134	0		55082	ARGLU1	1.2	0.26	0							29889	1.18993	0.250875	0.06		130589	0.565737	-0.821796	0								4716
404093	1.55069	0.632913	0		55092	TMEM51	1.23	0.3	0							2995	0.775868	-0.366116	0.06		56241	0.49933	-1.00193	0								4718
474344	2.25533	1.17334	0		55107	ANO1	1.19	0.25	0							11138	1.26725	0.3417	0.06		100505985	0.333535	-1.58409	0								4720
100507577	0.461602	-1.11528	0		55114	ARHGAP17	1.18	0.24	0							440028	1.4195	0.50538	0.06		4482	0.623405	-0.681758	0								4722
3039	3.63312	1.86121	0		55116	TMEM39B	1.26	0.33	0							100422966	1.26847	0.343084	0.06		107985875	0.788922	-0.342046	0								4724
3040	3.41067	1.77006	0		55142	HAUS2	1.13	0.17	0							8654	1.24643	0.317802	0.06		134526	0.671173	-0.575244	0								4725
3383	2.30173	1.20272	0		55161	TMEM33	1.17	0.22	0							9121	1.22963	0.29823	0.06		64398	0.729489	-0.455042	0								4726
4117	0.411853	-1.2798	0		55177	RMDN3	1.17	0.22	0							641649	1.25337	0.325808	0.06		113612	0.777726	-0.362666	0								4734
4489	0.157258	-2.6688	0		55181	SMG8	1.22	0.29	0							414196	1.27296	0.348182	0.06		132671	0.714919	-0.484148	0								4738
4493	0.282912	-1.82157	0		55192	DNAJC17	1.32	0.4	0							85474	1.31028	0.38987	0.06		27004	0.802475	-0.317471	0								4741
4773	2.19472	1.13403	0		55194	EVA1B	1.54	0.62	0							692075	1.29538	0.373372	0.06		51108	0.721032	-0.471864	0								4745
5914	2.03756	1.02684	0		55226	NAT10	1.16	0.21	0							29115	1.1463	0.19698	0.06		56670	0.564213	-0.825689	0								4752
6095	0.559308	-0.838285	0		55239	OGFOD1	1.17	0.23	0							54813	1.27325	0.348521	0.06		54858	0.718431	-0.477079	0								4753
6303	0.568887	-0.813787	0		55281	TMEM140	1.46	0.55	0							3553	2.17292	1.11964	0.06		387640	0.78508	-0.349089	0								4756
9590	1.69589	0.762043	0		55303	GIMAP4	1.54	0.63	0							440138	0.696617	-0.521563	0.06		1767	0.632251	-0.661431	0								4758
23135	1.72659	0.787929	0		55317	AP5S1	1.21	0.27	0							6500	1.64187	0.71534	0.06		2246	0.541368	-0.885318	0								4762
25826	0.217078	-2.20372	0		55332	DRAM1	1.3	0.38	0							101928277	1.3717	0.455968	0.06		4756	0.738921	-0.436508	0								4774
51655	0.399364	-1.32422	0		55343	SLC35C1	1.12	0.16	0							26774	1.45553	0.541549	0.06		53841	0.585823	-0.771462	0								4784
54206	0.318473	-1.65076	0		55353	LAPTM4B	1.17	0.23	0							54468	1.16838	0.224511	0.06		4053	0.708022	-0.498133	0								4799
57018	0.396431	-1.33486	0		55379	LRRC59	1.22	0.28	0							7323	1.12398	0.168611	0.06		79822	0.777712	-0.362692	0								4802
57713	0.497118	-1.00834	0		55506	H2AFY2	1.14	0.2	0							80201	1.48994	0.575255	0.06		55204	0.754078	-0.407215	0								4811
60487	0.517597	-0.950098	0		55577	NAGK	1.3	0.38	0							4758	1.16066	0.214946	0.06		55586	0.377561	-1.40522	0								4818
64651	0.455552	-1.13431	0		55596	ZCCHC8	1.21	0.28	0							65056	1.16096	0.215318	0.06		55026	0.447596	-1.15973	0								4830
79101	0.443729	-1.17225	0		55621	TRMT1	1.23	0.3	0							8344	1.49527	0.580403	0.06		866	0.513222	-0.962346	0								4832
83595	2.8576	1.51481	0		55654	TMEM127	1.21	0.28	0							157638	1.23211	0.301127	0.06		5648	0.844432	-0.243947	0								4835
84612	0.528736	-0.91938	0		55662	HIF1AN	1.13	0.17	0							101929162	1.37263	0.456938	0.06		80224	0.736538	-0.441168	0								4839
85391	0.122387	-3.03048	0		55689	YEATS2	1.17	0.22	0							3320	1.19906	0.261909	0.06		1854	0.795849	-0.329433	0								4855
91663	1.67965	0.748162	0		55692	LUC7L	1.21	0.27	0							253943	1.13111	0.177737	0.06		925	0.726521	-0.460924	0								4862
129881	0.490439	-1.02785	0		55700	MAP7D1	1.28	0.36	0							96459	1.17043	0.227037	0.06		56912	0.7697	-0.377632	0								4867
135295	0.509909	-0.971689	0		55701	ARHGEF40	1.19	0.25	0							9631	0.803891	-0.314927	0.06		94239	0.803183	-0.3162	0								4868
167465	2.53458	1.34175	0		55707	NECAP2	1.22	0.29	0							83478	0.795911	-0.329321	0.06		10947	0.782771	-0.353337	0								4881
168537	2.11316	1.0794	0		55720	TSR1	1.14	0.19	0							10592	0.808736	-0.30626	0.06		84215	0.69191	-0.531344	0								4882
170954	2.49991	1.32187	0		55737	VPS35	1.16	0.22	0							11092	0.758001	-0.399729	0.06		727936	0.697872	-0.518965	0								4883
219972	3.69271	1.88468	0		55740	ENAH	1.25	0.33	0							339324	0.793195	-0.334252	0.06		23072	0.750948	-0.413216	0								4885
406991	0.200854	-2.31578	0		55756	INTS9	1.15	0.2	0							94039	0.678047	-0.560542	0.06		10826	0.790136	-0.339827	0								4888
594837	0.234307	-2.09353	0		55785	FGD6	1.22	0.29	0							200765	0.648647	-0.624494	0.06		367	0.72967	-0.454684	0								4893
645843	0.332342	-1.58926	0		55793	FAM63A	1.18	0.24	0							11013	0.5981	-0.741542	0.06		55612	0.651858	-0.617371	0								4898
646329	0.544274	-0.877595	0		55795	PCID2	1.18	0.24	0							84441	0.775825	-0.366196	0.06		10752	0.695446	-0.523989	0								4900
677810	0.190508	-2.39207	0		55810	FOXJ2	1.2	0.27	0							100500876	0.400055	-1.32173	0.06		729013	0.64309	-0.636908	0								4905
692109	0.385095	-1.37671	0		55831	EMC3	1.22	0.28	0							283149	1.24723	0.318722	0.06		114815	0.461437	-1.11579	0								4907
693230	0.355861	-1.49061	0		55851	PSENEN	1.23	0.3	0							102723876	1.27488	0.350365	0.06		187	0.653204	-0.614394	0								4922
100302164	0.388967	-1.36228	0		55957	LIN37	1.35	0.43	0							5515	1.16532	0.22073	0.06		79896	0.714278	-0.485443	0								4923
100302650	0.321578	-1.63676	0		56005	MYDGF	1.2	0.26	0							57693	1.194	0.255799	0.06		23039	0.761192	-0.393667	0								4925
100505658	0.364139	-1.45744	0		56252	YLPM1	1.11	0.16	0							55379	1.22351	0.291025	0.07		117247	0.643682	-0.63558	0								4928
100506142	0.424428	-1.23641	0		56339	METTL3	1.3	0.38	0							283093	1.27793	0.353809	0.07		2892	0.826543	-0.274839	0								4931
102724508	0.395491	-1.33828	0		56603	CYP26B1	2.03	1.02	0							94120	1.33416	0.415937	0.07		727	0.649096	-0.623495	0								4942
196	1.51554	0.599834	0.01		56829	ZC3HAV1	1.15	0.2	0							3312	1.14064	0.189846	0.07		79006	0.799721	-0.322431	0								4968
229	0.448631	-1.1564	0.01		56882	CDC42SE1	1.31	0.39	0							2909	0.824126	-0.279063	0.07		284422	0.544135	-0.877962	0								4969
249	0.331385	-1.59342	0.01		56892	C8orf4	2.08	1.06	0							677772	1.55046	0.632696	0.07		80036	0.63005	-0.666463	0								4978
286	1.4571	0.543102	0.01		56901	NDUFA4L2	1.44	0.53	0							79056	1.24219	0.312885	0.07		7915	0.634875	-0.655455	0								4991
313	2.41504	1.27205	0.01		56905	C15orf39	1.24	0.31	0							2965	1.24926	0.321068	0.07		635	0.460291	-1.11938	0								5001
351	1.28395	0.360589	0.01		56926	NCLN	1.14	0.19	0							22894	1.17757	0.23581	0.07		25793	0.792579	-0.335374	0								5007
384	0.58391	-0.776181	0.01		56940	DUSP22	1.15	0.21	0							10432	1.27217	0.347296	0.07		5042	0.668971	-0.579984	0								5010
412	1.82595	0.868645	0.01		56969	RPL23AP32	1.24	0.31	0							100188954	1.31804	0.398391	0.07		368	0.635793	-0.653371	0								5017
581	2.22565	1.15423	0.01		57019	CIAPIN1	1.18	0.24	0							79794	1.22591	0.293847	0.07		2326	0.40187	-1.3152	0								5031
654	2.0843	1.05956	0.01		57103	TIGAR	1.49	0.57	0							3422	1.28869	0.365909	0.07		1576	0.755945	-0.403648	0								5033
717	2.00304	1.00219	0.01		57124	CD248	1.55	0.64	0							414189	1.34863	0.431498	0.07		54829	0.441475	-1.1796	0								5034
757	0.715367	-0.483245	0.01		57130	ATP13A1	1.21	0.27	0							85364	1.2146	0.280478	0.07		79971	0.715103	-0.483778	0								5037
974	2.12986	1.09076	0.01		57147	SCYL3	1.14	0.19	0							2810	1.39396	0.479184	0.07		8309	0.560851	-0.834311	0								5042
1021	1.65965	0.730877	0.01		57215	THAP11	1.19	0.25	0							23092	1.21456	0.280436	0.07		5494	0.780559	-0.35742	0								5049
1105	0.671347	-0.574869	0.01		57228	SMAGP	1.3	0.38	0							4990	1.217	0.283331	0.07		54812	0.771555	-0.374159	0								5053
1154	0.524802	-0.930155	0.01		57333	RCN3	1.17	0.23	0							100616417	1.29851	0.376854	0.07		57188	0.751975	-0.411244	0								5062
1267	1.70652	0.771057	0.01		57538	ALPK3	1.23	0.3	0							6584	1.31012	0.389702	0.07		83988	0.676466	-0.56391	0								5064
1326	0.575628	-0.79679	0.01		57572	DOCK6	1.26	0.33	0							79073	0.80001	-0.32191	0.07		169026	0.717696	-0.478556	0								5066
1471	1.43326	0.519295	0.01		57608	KIAA1462	1.63	0.71	0							122945	1.22017	0.287085	0.07		79828	0.803239	-0.316098	0								5067
1474	3.05971	1.6134	0.01		57715	SEMA4G	1.26	0.33	0							653082	1.33054	0.412012	0.07		2949	0.750662	-0.413765	0								5069
1479	0.661484	-0.596222	0.01		57720	GPR107	1.19	0.25	0							2016	1.17877	0.237283	0.07		148534	0.69965	-0.515294	0								5087
1523	1.33857	0.42069	0.01		57794	SUGP1	1.23	0.3	0							79894	1.20035	0.263455	0.07		1803	0.581202	-0.782888	0								5093
1535	1.88916	0.917745	0.01		57804	POLD4	1.25	0.33	0							55700	1.20305	0.266696	0.07		5267	0.700811	-0.512903	0								5094
1579	0.293193	-1.77008	0.01		57827	C6orf47	1.13	0.17	0							100170841	1.24639	0.31776	0.07		9317	0.573654	-0.801748	0								5106
1613	1.63824	0.71215	0.01		58189	WFDC1	1.67	0.74	0							59274	1.23839	0.308462	0.07		64084	0.576751	-0.79398	0								5121
1636	0.492013	-1.02323	0.01		58190	CTDSP1	1.26	0.33	0							57696	1.22147	0.28862	0.07		26586	0.800422	-0.321166	0								5125
1639	1.45648	0.542481	0.01		58526	MID1IP1	1.13	0.17	0							101928389	1.45107	0.537118	0.07		901	0.749662	-0.415687	0								5127
1659	1.50952	0.594091	0.01		60626	RIC8A	1.14	0.18	0							11076	1.31924	0.399703	0.07		55256	0.679745	-0.556934	0								5129
1672	0.439511	-1.18603	0.01		60673	ATG101	1.36	0.44	0							5359	1.25247	0.324777	0.07		79814	0.432847	-1.20807	0								5130
1675	1.74219	0.800906	0.01		63875	MRPL17	1.21	0.28	0							56829	1.20558	0.269722	0.07		914	0.588094	-0.765882	0								5136
1756	0.64351	-0.635966	0.01		63895	PIEZO2	1.37	0.45	0							441072	1.2088	0.273578	0.07		378832	0.777942	-0.362266	0								5139
1839	2.02126	1.01525	0.01		63943	FKBPL	1.14	0.19	0							8204	1.20092	0.264138	0.07		57325	0.7828	-0.353284	0								5142
1942	1.82463	0.867602	0.01		64114	TMBIM1	1.21	0.28	0							619562	1.87681	0.908282	0.07		10462	0.720671	-0.472587	0								5152
1954	1.37267	0.456987	0.01		64135	IFIH1	1.4	0.49	0							5178	1.22363	0.291169	0.07		9376	0.466036	-1.10149	0								5156
2034	1.54733	0.629782	0.01		64172	OSGEPL1	1.17	0.23	0							23097	0.784198	-0.35071	0.07		9791	0.769957	-0.37715	0								5157
2040	1.36188	0.445595	0.01		64175	P3H1	1.26	0.34	0							81928	1.206	0.270225	0.07		145226	0.410221	-1.28553	0								5160
2078	1.50302	0.587868	0.01		64215	DNAJC1	1.25	0.32	0							148046	1.21582	0.28193	0.07		26577	0.522768	-0.935756	0								5163
2131	1.4529	0.538935	0.01		64321	SOX17	1.7	0.76	0							100996259	1.37021	0.454392	0.07		9861	1.26099	0.334551	0								5164
2203	0.438757	-1.1885	0.01		64328	XPO4	1.11	0.14	0							283143	1.2474	0.318922	0.07		4140	1.20818	0.272839	0								5165
2294	1.54531	0.627897	0.01		64359	NXN	1.25	0.33	0							100874231	1.5587	0.640341	0.07		376267	1.40661	0.492221	0								5172
2335	2.58766	1.37165	0.01		64411	ARAP3	1.33	0.41	0							8366	1.60746	0.684783	0.07		6004	1.83463	0.875493	0								5184
2395	1.79525	0.844182	0.01		64421	DCLRE1C	1.19	0.25	0							677826	1.52338	0.607273	0.07		5873	1.68314	0.751151	0								5193
2580	1.51576	0.600037	0.01		64761	PARP12	1.38	0.47	0							7546	1.29197	0.369574	0.07		5917	1.27851	0.35446	0								5202
2624	1.63373	0.708171	0.01		64834	ELOVL1	1.25	0.32	0							55422	1.53561	0.618815	0.07		1654	1.30886	0.388315	0								5203
2628	0.446419	-1.16353	0.01		64943	NT5DC2	1.66	0.73	0							693140	1.57476	0.655129	0.07		27430	0.805217	-0.312551	0								5209
2664	1.3964	0.481709	0.01		65095	KRI1	1.13	0.17	0							7302	1.29686	0.375024	0.07		3818	0.684064	-0.547796	0								5214
2791	1.39209	0.47725	0.01		65108	MARCKSL1	1.27	0.35	0							26781	1.74069	0.79966	0.08		6451	0.764802	-0.386841	0								5217
2794	1.34578	0.428441	0.01		65244	SPATS2	1.19	0.25	0							401105	1.28823	0.365389	0.08		84245	0.772041	-0.373251	0								5218
2870	1.86916	0.902387	0.01		65992	DDRGK1	1.42	0.51	0							2697	1.1347	0.182308	0.08		100128977	0.837359	-0.256081	0								5226
2908	1.32422	0.405146	0.01		78994	PRR14	1.13	0.17	0							1589	1.65484	0.72669	0.08		54850	1.25359	0.326071	0								5243
2938	0.375042	-1.41488	0.01		79042	TSEN34	1.14	0.18	0							100132341	1.35239	0.435514	0.08		64073	1.51345	0.597838	0								5245
2987	1.4806	0.566184	0.01		79047	KCTD15	1.2	0.27	0							10528	1.17936	0.238007	0.08		54888	1.22921	0.297734	0								5256
2990	1.44335	0.529421	0.01		79070	KDELC1	1.34	0.42	0							644656	1.27249	0.347656	0.08		84864	1.23586	0.305521	0								5257
2997	1.89924	0.92542	0.01		79080	CCDC86	1.16	0.21	0							51260	1.15079	0.202627	0.08		23054	1.27467	0.350125	0								5264
3006	1.54209	0.624889	0.01		79089	TMUB2	1.21	0.27	0							902	1.15995	0.214062	0.08		65997	1.53632	0.619482	0								5265
3099	1.90393	0.928981	0.01		79171	RBM42	1.15	0.2	0							9023	2.78888	1.47969	0.08		9020	1.76847	0.822501	0								5267
3109	1.6601	0.73127	0.01		79174	CRELD2	1.28	0.36	0							5519	1.31849	0.398885	0.08		28990	1.38796	0.472962	0								5279
3119	2.15683	1.10891	0.01		79594	MUL1	1.17	0.22	0							414224	1.19658	0.258917	0.08		9971	1.55806	0.639749	0								5281
3133	1.45112	0.53717	0.01		79644	SRD5A3	1.12	0.17	0							727684	1.35079	0.433799	0.08		80271	1.94193	0.957488	0								5294
3241	1.58195	0.661707	0.01		79651	RHBDF2	1.28	0.35	0							1366	1.26037	0.333846	0.08		6427	1.25396	0.326495	0								5295
3242	0.393864	-1.34423	0.01		79654	HECTD3	1.13	0.18	0							57466	1.16703	0.222843	0.08		54927	1.30318	0.382039	0								5304
3265	1.5306	0.614099	0.01		79697	C14orf169	1.12	0.16	0							6364	2.52446	1.33598	0.08		4001	0.825906	-0.27595	0								5315
3371	1.82084	0.864602	0.01		79714	CCDC51	1.21	0.27	0							23034	1.39132	0.476458	0.08		148811	0.470868	-1.08661	0								5318
3489	1.9933	0.995162	0.01		79739	TTLL7	1.2	0.26	0							130813	1.24031	0.310702	0.08		10788	0.600449	-0.735886	0								5320
3560	2.84852	1.51021	0.01		79751	SLC25A22	1.12	0.16	0							51348	1.32324	0.404072	0.08		338094	0.422331	-1.24355	0								5330
3566	1.5915	0.670391	0.01		79791	FBXO31	1.11	0.15	0							3232	0.702317	-0.509805	0.08		84918	0.735145	-0.443898	0								5340
3587	2.2364	1.16118	0.01		79792	GSDMD	1.32	0.4	0							166379	0.763025	-0.390198	0.08		55299	1.32303	0.403847	0								5346
3607	1.72333	0.785198	0.01		79794	C12orf49	1.15	0.2	0							223082	1.21025	0.275304	0.08		9023	3.25192	1.70129	0								5348
3632	1.76521	0.819842	0.01		79812	MMRN2	1.37	0.46	0							693225	1.40684	0.492461	0.08		10376	1.71976	0.78221	0								5350
3707	1.8501	0.887603	0.01		79848	CSPP1	0.8	-0.32	0							5373	1.23275	0.301876	0.08		10406	1.96173	0.972128	0								5352
3915	1.4639	0.549819	0.01		79850	FAM57A	1.25	0.32	0							23468	0.799815	-0.322262	0.08		51142	1.30917	0.388657	0								5358
3945	0.651783	-0.617537	0.01		79868	ALG13	1.14	0.19	0							51042	1.19592	0.258116	0.08		83732	1.38355	0.468378	0								5360
3959	1.47345	0.5592	0.01		79888	LPCAT1	1.17	0.23	0							100505495	1.29608	0.374158	0.08		79415	1.59908	0.67724	0								5373
4001	2.63286	1.39663	0.01		79899	PRR5L	1.19	0.25	0							55300	1.21323	0.278849	0.08		29889	1.46005	0.546016	0								5376
4005	1.50587	0.590596	0.01		79973	ZNF442	1.2	0.26	0							56957	1.19455	0.256463	0.08		29923	1.85316	0.88999	0								5393
4026	1.36207	0.445799	0.01		80169	CTC1	1.19	0.25	0							1440	1.36959	0.453741	0.08		6609	1.6572	0.728748	0								5394
4209	1.6195	0.695552	0.01		80222	TARS2	1.14	0.18	0							51019	0.801086	-0.319972	0.08		25948	1.34589	0.428556	0								5411
4335	1.71218	0.775833	0.01		80230	RUFY1	1.11	0.16	0							29919	1.18563	0.245649	0.08		5359	1.91987	0.941012	0								5412
4337	1.58169	0.661467	0.01		80303	EFHD1	1.26	0.34	0							692086	1.54058	0.62347	0.08		10263	1.62024	0.696209	0								5414
4520	1.46935	0.555176	0.01		80304	C2orf44	1.17	0.22	0							9209	1.18162	0.240767	0.08		83548	1.30046	0.379024	0								5420
4543	0.386246	-1.37241	0.01		80306	MED28	1.17	0.23	0							94234	1.35817	0.44166	0.08		4682	1.25525	0.32798	0								5423
4597	1.70199	0.767221	0.01		80335	WDR82	1.12	0.16	0							154313	0.718098	-0.477748	0.08		117248	1.91077	0.934154	0								5427
4628	1.53989	0.622824	0.01		80346	REEP4	1.17	0.23	0							6468	0.757701	-0.400299	0.08		645745	0.763799	-0.388734	0								5428
4668	1.87301	0.905362	0.01		80700	UBXN6	1.15	0.2	0							730091	0.68677	-0.542101	0.08		84417	0.404814	-1.30467	0								5430
4686	0.686757	-0.542129	0.01		80745	THUMPD2	1.16	0.21	0							137209	0.674389	-0.568347	0.08		54923	0.547844	-0.868163	0								5432
4712	0.650527	-0.620319	0.01		80830	APOL6	1.19	0.25	0							3065	0.804021	-0.314694	0.08		4137	0.673436	-0.570387	0								5436
4848	0.707426	-0.49935	0.01		81491	GPR63	1.14	0.19	0							101928461	1.44147	0.527544	0.08		10197	1.3024	0.381171	0								5437
4882	1.86905	0.902308	0.01		81577	GFOD2	1.11	0.16	0							9479	1.51541	0.599712	0.08		25983	1.27311	0.348352	0								5441
4907	2.08942	1.0631	0.01		81606	LBH	1.32	0.4	0							55781	1.19243	0.253908	0.08		83733	1.49238	0.577612	0								5445
4939	2.26302	1.17825	0.01		81669	CCNL2	1.22	0.28	0							85378	1.23598	0.305661	0.08		93081	1.39427	0.479506	0								5447
5111	1.46225	0.548193	0.01		81831	NETO2	1.69	0.76	0							10199	1.165	0.220324	0.08		55090	1.29256	0.370231	0								5452
5211	1.51498	0.599295	0.01		81839	VANGL1	1.27	0.34	0							114823	1.25264	0.324977	0.08		9474	1.25243	0.324735	0								5464
5216	1.47166	0.557448	0.01		81855	SFXN3	1.36	0.44	0							10746	1.13406	0.181502	0.08		9476	1.72728	0.788504	0								5468
5289	0.695278	-0.524339	0.01		81892	SLIRP	1.14	0.19	0							222962	1.22769	0.295941	0.08		60682	1.26623	0.340545	0								5469
5297	1.44783	0.533894	0.01		83442	SH3BGRL3	1.22	0.28	0							9322	1.20515	0.269216	0.08		692227	1.70959	0.773652	0								5480
5328	1.70103	0.766409	0.01		83475	DOHH	1.23	0.3	0							1877	1.20597	0.270192	0.08		55187	1.20086	0.264063	0								5481
5340	0.327766	-1.60926	0.01		83638	C11orf68	1.18	0.24	0							3460	1.18944	0.250278	0.08		58480	1.77401	0.827018	0								5493
5479	1.3645	0.448375	0.01		83714	NRIP2	1.36	0.44	0							100379571	0.763413	-0.389464	0.08		83937	1.58254	0.662241	0								5494
5496	1.44054	0.526607	0.01		83743	GRWD1	1.14	0.18	0							11100	0.851963	-0.231138	0.08		39	1.52027	0.604327	0								5501
5531	1.58891	0.668039	0.01		84243	ZDHHC18	1.18	0.23	0							9937	0.744848	-0.424981	0.08		57794	1.26264	0.336447	0								5502
5549	1.74543	0.803583	0.01		84617	TUBB6	1.32	0.4	0							100422928	1.64939	0.72193	0.09		7277	1.47573	0.561425	0								5504
5711	1.68905	0.756213	0.01		84909	C9orf3	1.41	0.49	0							54442	1.20529	0.269375	0.09		57679	1.18277	0.242171	0								5507
5818	1.6593	0.730579	0.01		84942	WDR73	1.19	0.25	0							56655	1.17982	0.238573	0.09		79867	0.803702	-0.315267	0								5511
5836	1.86189	0.896768	0.01		85377	MICALL1	1.3	0.37	0							23237	1.26139	0.335018	0.09		84735	0.508893	-0.974566	0								5523
5863	1.52346	0.607353	0.01		90362	FAM110B	1.33	0.41	0							148254	1.2716	0.346644	0.09		84795	0.681419	-0.553385	0								5527
5869	1.33696	0.418952	0.01		90480	GADD45GIP1	1.2	0.27	0							101928353	1.27823	0.354149	0.09		1436	0.620993	-0.687352	0								5529
6004	1.96089	0.971506	0.01		91369	ANKRD40	1.13	0.18	0							57677	0.693318	-0.52841	0.09		92292	0.477527	-1.06635	0								5537
6041	1.87346	0.905706	0.01		112464	PRKCDBP	1.48	0.56	0							9994	0.788272	-0.343234	0.09		114905	0.761889	-0.392346	0								5549
6046	1.2865	0.363453	0.01		114088	TRIM9	1.21	0.28	0							26157	0.664431	-0.589809	0.09		4907	0.639516	-0.644948	0								5550
6117	1.49784	0.582881	0.01		114327	EFHC1	1.19	0.26	0							26152	0.737975	-0.438356	0.09		283080	0.786928	-0.345697	0								5552
6185	1.33485	0.416672	0.01		115939	TSR3	1.26	0.34	0							647264	1.25856	0.331776	0.09		351	0.709141	-0.495856	0								5564
6199	1.65302	0.725106	0.01		116496	FAM129A	1.42	0.51	0							653437	1.40965	0.495332	0.09		51596	0.776876	-0.364244	0								5567
6241	2.60794	1.38291	0.01		140459	ASB6	1.19	0.25	0							692073	1.32002	0.400564	0.09		10133	0.760524	-0.394934	0								5568
6352	2.35289	1.23443	0.01		196441	ZFC3H1	1.18	0.23	0							11321	1.16697	0.222765	0.09		154091	0.687557	-0.540448	0								5581
6434	0.69182	-0.531532	0.01		200081	TXLNA	1.16	0.22	0							26791	1.32021	0.400767	0.09		387751	0.800276	-0.32143	0								5586
6448	1.67939	0.747939	0.01		200316	APOBEC3F	1.22	0.28	0							574452	1.28661	0.363577	0.09		92595	1.28603	0.362919	0								5590
6449	1.65283	0.72494	0.01		203069	R3HCC1	1.24	0.31	0							1912	1.23964	0.309926	0.09		23268	1.20473	0.268709	0								5592
6455	1.71926	0.781786	0.01		219654	ZCCHC24	1.3	0.37	0							285381	1.21872	0.285362	0.09		55907	1.33933	0.421509	0								5602
6464	1.6341	0.708492	0.01		219699	UNC5B	1.28	0.36	0							693187	1.21966	0.286474	0.09		602	1.95596	0.967875	0								5603
6522	1.38382	0.468658	0.01		253143	PRR14L	1.11	0.16	0							1454	1.24215	0.312834	0.09		87178	1.2797	0.355809	0								5610
6597	1.38626	0.471201	0.01		254102	EHBP1L1	1.2	0.26	0							4499	1.54739	0.629841	0.09		388610	1.6071	0.684462	0								5613
6678	1.3467	0.429428	0.01		254531	LPCAT4	1.12	0.16	0							55692	1.32613	0.407218	0.09		26973	2.50151	1.3228	0								5618
6697	1.82438	0.867404	0.01		256949	KANK3	1.47	0.55	0							2730	1.27633	0.351998	0.09		51002	1.4163	0.502125	0								5621
6720	1.69173	0.758497	0.01		283298	OLFML1	1.29	0.37	0							83695	0.766327	-0.383968	0.09		283578	0.851452	-0.232003	0								5624
7026	1.40876	0.49443	0.01		284119	PTRF	1.24	0.31	0							11104	1.16342	0.218366	0.09		84316	1.24275	0.31354	0								5625
7037	0.552017	-0.857217	0.01		352961	HCG26	1.22	0.29	0							2959	1.16823	0.224321	0.09		10636	1.37596	0.460442	0								5634
7045	2.53138	1.33992	0.01		353514	LILRA5	1.19	0.25	0							101927632	1.48338	0.568888	0.09		84883	1.31888	0.399311	0								5646
7090	1.58907	0.668181	0.01		387680	FAM21A	1.19	0.25	0							493861	1.36014	0.44375	0.09		284207	1.30463	0.383641	0								5648
7153	2.86421	1.51814	0.01		400506	KNOP1	1.14	0.19	0							55209	1.18349	0.243042	0.09		6730	1.17694	0.235037	0								5650
7165	1.5317	0.615135	0.01		404093	CUEDC1	1.17	0.23	0							101929118	1.26369	0.337644	0.09		22823	1.31855	0.398957	0								5653
7181	0.615101	-0.701106	0.01		474344	GIMAP6	1.37	0.45	0							8125	0.806162	-0.310858	0.09		127253	1.26011	0.333552	0								5654
7326	1.41165	0.49738	0.01		553115	PEF1	1.25	0.32	0							57336	0.769448	-0.378105	0.09		4061	1.75905	0.814793	0								5660
7355	1.50125	0.586167	0.01		654434	SNHG20	1.33	0.41	0							55718	1.1722	0.229216	0.09		64431	1.38243	0.467207	0								5662
7415	1.44452	0.530588	0.01		684959	SNORA25	1.31	0.38	0							2958	1.18027	0.239113	0.09		734	1.28149	0.357823	0								5680
7431	1.40432	0.489877	0.01		100	ADA	1.25	0.33	0							693182	1.20692	0.271332	0.09		6564	2.43361	1.2831	0								5682
7461	1.57339	0.653876	0.01		687	KLF9	0.74	-0.43	0							116828	1.41827	0.504132	0.09		401466	1.54645	0.628965	0								5684
7535	1.44987	0.535927	0.01		1164	CKS2	1.32	0.4	0							57795	1.2492	0.321008	0.09		11186	1.31519	0.395273	0								5685
7538	0.628472	-0.670081	0.01		1466	CSRP2	1.56	0.64	0							149773	1.27574	0.351336	0.09		2669	1.95543	0.967483	0								5687
7692	0.548325	-0.866897	0.01		1649	DDIT3	1.18	0.24	0							100507254	1.31143	0.39114	0.09		28969	1.41388	0.499662	0								5688
7903	1.66557	0.736018	0.01		3301	DNAJA1	1.37	0.45	0							6934	0.804329	-0.314143	0.09		8660	1.44421	0.530277	0								5689
7922	1.81628	0.86099	0.01		3312	HSPA8	1.16	0.22	0							3766	0.707869	-0.498445	0.09		5017	1.4573	0.543301	0								5691
8087	0.765139	-0.386205	0.01		3669	ISG20	1.47	0.56	0							643836	0.81759	-0.29055	0.09		55656	1.28904	0.366294	0								5692
8241	1.4754	0.56111	0.01		4800	NFYA	1.13	0.18	0							54682	0.675935	-0.565044	0.09		30811	1.31429	0.394283	0								5694
8273	1.34847	0.43132	0.01		5196	PF4	1.6	0.68	0							28981	0.823796	-0.279641	0.09		5360	5.2603	2.39514	0								5696
8303	1.61545	0.691936	0.01		5473	PPBP	1.55	0.63	0							100506688	0.51046	-0.97013	0.09		55625	1.24142	0.311994	0								5699
8547	2.40083	1.26353	0.01		5806	PTX3	1.44	0.53	0							84708	1.32492	0.405905	0.09		2940	0.621736	-0.685625	0								5701
8645	0.381822	-1.38903	0.01		6347	CCL2	1.46	0.54	0							3983	1.18902	0.249773	0.1		87769	0.813905	-0.297067	0								5702
8698	2.15739	1.10929	0.01		6386	SDCBP	1.18	0.23	0							692227	2.41418	1.27154	0.1		10154	0.822408	-0.282074	0								5704
8717	1.50857	0.593185	0.01		6401	SELE	1.41	0.5	0							7314	1.62449	0.699983	0.1		100996511	0.799815	-0.322262	0								5707
8724	1.29904	0.377447	0.01		7584	ZNF35	1.16	0.21	0							100507633	1.21165	0.276978	0.1		285381	1.35199	0.435084	0								5708
8836	0.509913	-0.971678	0.01		7693	ZNF134	1.15	0.2	0							735301	1.26119	0.334789	0.1		3911	1.31524	0.395322	0								5713
8853	1.51283	0.597249	0.01		7753	ZNF202	1.19	0.25	0							10106	0.8156	-0.294067	0.1		105379045	1.61963	0.695662	0								5714
8870	1.73428	0.794336	0.01		7873	MANF	1.38	0.46	0							7026	0.782431	-0.353965	0.1		10209	1.25892	0.332186	0								5719
8899	0.703158	-0.508078	0.01		8882	ZPR1	1.25	0.32	0							100134015	1.18501	0.244905	0.1		92399	1.18471	0.244531	0								5720
9044	0.608337	-0.717057	0.01		9173	IL1RL1	1.43	0.52	0							389432	1.18852	0.249161	0.1		7561	1.44368	0.529753	0								5723
9064	1.60712	0.684481	0.01		9263	STK17A	1.16	0.21	0							378938	1.16819	0.22427	0.1		5997	1.79977	0.847809	0								5724
9112	1.56668	0.647714	0.01		9367	RAB9A	1.16	0.21	0							5316	1.20111	0.264367	0.1		11104	1.32856	0.409859	0								5730
9144	1.53354	0.616865	0.01		9592	IER2	1.34	0.42	0							3178	1.24046	0.31088	0.1		254887	1.38528	0.470179	0								5737
9242	1.92017	0.941231	0.01		9925	ZBTB5	1.12	0.16	0							55105	1.31114	0.390823	0.1		1476	1.38219	0.466958	0								5739
9295	0.620215	-0.689161	0.01		10181	RBM5	1.23	0.29	0							254122	1.29795	0.376239	0.1		400793	1.41198	0.497723	0								5743
9328	1.38241	0.467189	0.01		10209	EIF1	1.2	0.26	0							64783	1.25968	0.333052	0.1		100506119	2.12482	1.08734	0								5745
9376	0.38601	-1.37329	0.01		10260	DENND4A	1.15	0.2	0							1318	1.25882	0.332072	0.1		5862	0.822187	-0.282462	0								5761
9409	1.51549	0.599786	0.01		10383	TUBB4B	1.16	0.21	0							6039	0.606775	-0.720766	0.1		56062	0.785734	-0.347887	0								5764
9466	1.75995	0.815533	0.01		10482	NXF1	1.22	0.28	0							488	1.18875	0.249451	0.1		3652	0.789974	-0.340123	0								5784
9636	2.45353	1.29486	0.01		10797	MTHFD2	0.7	-0.51	0							101929544	1.23832	0.308386	0.1		9445	0.857692	-0.221469	0								5788
9697	1.75077	0.807986	0.01		11177	BAZ1A	1.22	0.29	0							200916	1.23009	0.298769	0.1		213	0.281077	-1.83096	0								5789
9749	1.42916	0.515167	0.01		23198	PSME4	1.13	0.17	0							692196	1.2963	0.374397	0.1		23428	0.586543	-0.769691	0								5790
9759	1.71369	0.777108	0.01		23210	JMJD6	1.13	0.18	0							7066	1.22834	0.29671	0.1		80319	0.845104	-0.242799	0								5799
9770	1.86416	0.898528	0.01		23760	PITPNB	1.14	0.18	0							5930	1.25483	0.32749	0.1		138948	0.71025	-0.493601	0								5800
9784	1.34181	0.42418	0.01		26512	INTS6	1.18	0.24	0							8139	1.15752	0.211037	0.1		101926906	0.66711	-0.584003	0								5801
9828	1.53536	0.618577	0.01		27000	DNAJC2	1.17	0.22	0							134429	1.36275	0.446518	0.1		54934	1.37785	0.462418	0								5802
9854	1.84066	0.880222	0.01		27289	RND1	1.29	0.36	0							9411	1.17025	0.226818	0.1		81566	1.36741	0.451451	0								5805
9902	2.67111	1.41744	0.01		28990	ASTE1	1.21	0.28	0							157285	1.26488	0.338996	0.1		64969	1.19087	0.252014	0								5813
9910	0.682981	-0.550082	0.01		29896	TRA2A	1.21	0.28	0							677767	1.3742	0.45859	0.1		10208	1.41478	0.500573	0								5817
9919	1.53394	0.617246	0.01		51531	C9orf156	1.14	0.19	0							28449	1.26883	0.343502	0.1		255488	1.64639	0.719306	0								5819
9935	1.8744	0.906429	0.01		54883	CWC25	1.14	0.18	0							874	1.32691	0.408072	0.1		23247	1.26292	0.33676	0								5824
9938	1.61643	0.692813	0.01		55254	TMEM39A	1.17	0.23	0							6143	1.23082	0.299622	0.1		56616	1.24336	0.314242	0								5860
9961	1.59554	0.674048	0.01		55509	BATF3	1.19	0.25	0							54206	1.35844	0.441949	0.1		4190	1.29528	0.373266	0								5862
10009	1.43888	0.524943	0.01		57862	ZNF410	1.15	0.2	0							90390	1.22833	0.296702	0.1		10957	1.55325	0.635293	0								5868
10067	1.33918	0.421355	0.01		65124	SOWAHC	0.58	-0.79	0							11237	1.21224	0.277681	0.1		7690	1.34381	0.426333	0								5873
10072	1.86364	0.898123	0.01		79134	TMEM185B	1.18	0.24	0							148932	1.19494	0.25694	0.1		93624	1.20909	0.273926	0								5875
10106	1.38047	0.465156	0.01		79609	VCPKMT	1.15	0.21	0							8877	1.20697	0.271391	0.1		4598	1.27915	0.355191	0								5878
10180	0.66794	-0.58221	0.01		80776	B9D2	1.17	0.22	0							55755	0.755046	-0.405364	0.1		2919	2.96873	1.56985	0								5891
10220	1.53326	0.616603	0.01		81575	APOLD1	0.49	-1.04	0							160	0.782429	-0.353968	0.1		64412	1.38056	0.465251	0								5894
10231	1.46517	0.551072	0.01		81788	NUAK2	1.22	0.29	0							10951	0.836259	-0.257978	0.1		10008	0.696033	-0.522772	0								5899
10252	1.58898	0.668101	0.01		100293516	ZNF587B	1.21	0.27	0							153684	0.684795	-0.546257	0.1		157724	0.281272	-1.82996	0								5906
10287	1.7158	0.778885	0.01		301	ANXA1	1.27	0.35	0.01												260293	0.629766	-0.667112	0								5909
10300	1.58084	0.660691	0.01		602	BCL3	1.12	0.16	0.01												275	0.635464	-0.654119	0								5910
10320	2.20591	1.14137	0.01		902	CCNH	1.11	0.15	0.01												1380	0.410348	-1.28508	0								5911
10385	1.9319	0.950017	0.01		1017	CDK2	1.11	0.15	0.01												5911	0.690584	-0.534112	0								5916
10395	1.38087	0.465578	0.01		1263	PLK3	1.18	0.24	0.01												91133	0.727753	-0.458479	0								5917
10445	1.40521	0.490782	0.01		1326	MAP3K8	1.16	0.22	0.01												100507027	0.404343	-1.30635	0								5918
10491	1.55334	0.635375	0.01		1839	HBEGF	1.29	0.36	0.01												22854	0.764143	-0.388085	0								5920
10541	1.31508	0.395154	0.01		1847	DUSP5	1.24	0.31	0.01												8974	0.671873	-0.573739	0								5923
10544	1.72966	0.790489	0.01		1992	SERPINB1	1.15	0.2	0.01												54986	0.801291	-0.319601	0								5928
10607	1.52796	0.611605	0.01		2354	FOSB	0.22	-2.21	0.01												9941	1.20649	0.270811	0								5934
10609	1.46098	0.54694	0.01		4739	NEDD9	0.78	-0.36	0.01												57819	1.40967	0.495361	0								5948
10664	1.45122	0.537265	0.01		5155	PDGFB	1.18	0.24	0.01												7554	1.24731	0.318815	0								5949
10956	1.3182	0.398565	0.01		5900	RALGDS	1.12	0.16	0.01												10461	1.45726	0.543257	0								5962
10957	1.35815	0.44164	0.01		6434	TRA2B	1.11	0.15	0.01												26286	1.55242	0.634518	0								5967
10981	1.83626	0.876767	0.01		7132	TNFRSF1A	1.13	0.18	0.01												4708	1.23641	0.306163	0								5980
10992	1.37034	0.454537	0.01		7314	UBB	1.08	0.11	0.01												2877	3.6186	1.85543	0								5982
11013	3.63455	1.86178	0.01		7494	XBP1	1.13	0.18	0.01												377677	1.31308	0.392949	0								5983
11078	1.46552	0.551408	0.01		8493	PPM1D	1.13	0.18	0.01												5464	1.35689	0.440308	0								5984
11096	1.9625	0.972695	0.01		9572	NR1D1	1.27	0.34	0.01												10797	2.22102	1.15122	0								5996
11119	1.60206	0.679929	0.01		10865	ARID5A	1.1	0.14	0.01												3560	0.774618	-0.368444	0								5997
11120	1.53244	0.615827	0.01		11072	DUSP14	1.2	0.27	0.01												254228	0.809182	-0.305463	0								5998
11264	1.6576	0.729099	0.01		11221	DUSP10	1.16	0.21	0.01												57545	0.789107	-0.341708	0								5999
11284	1.57717	0.657342	0.01		55105	GPATCH2	1.17	0.22	0.01												54662	0.699265	-0.516089	0								6001
11322	1.47747	0.563126	0.01		55805	LRP2BP	1.19	0.25	0.01												54828	0.789132	-0.341661	0								6013
22902	0.615793	-0.699482	0.01		64859	NABP1	1.12	0.16	0.01												388581	0.639424	-0.645156	0								6019
22933	1.64131	0.714844	0.01		65117	RSRC2	1.12	0.16	0.01												4048	0.809406	-0.305064	0								6035
22936	0.678403	-0.559786	0.01		148022	TICAM1	1.12	0.17	0.01												1508	0.638815	-0.646529	0								6038
22980	1.36306	0.446853	0.01		100507436	MICA	1.24	0.31	0.01												1800	0.525064	-0.929435	0								6039
23048	1.4326	0.518633	0.01		25	ABL1	1.13	0.18	0.01												57224	0.763369	-0.389547	0								6049
23052	1.47758	0.563232	0.01		53	ACP2	1.16	0.22	0.01												22925	0.624493	-0.679244	0								6097
23166	1.53161	0.615053	0.01		94	ACVRL1	1.22	0.28	0.01												91746	1.21149	0.27678	0								6103
23187	1.57328	0.653775	0.01		392	ARHGAP1	1.09	0.12	0.01												80216	1.41044	0.496142	0								6138
23191	1.48588	0.571316	0.01		412	STS	1.17	0.23	0.01												11120	1.19939	0.262304	0								6146
23262	0.6406	-0.642505	0.01		498	ATP5A1	1.1	0.14	0.01												22996	1.49204	0.577285	0								6160
23326	1.40295	0.48846	0.01		587	BCAT2	1.23	0.29	0.01												26097	1.2263	0.294315	0								6165
23336	2.04309	1.03076	0.01		684	BST2	1.29	0.37	0.01												4707	1.23235	0.301408	0								6183
23360	0.594694	-0.74978	0.01		712	C1QA	1.43	0.51	0.01												7743	1.48658	0.571994	0								6188
23373	1.59155	0.670436	0.01		713	C1QB	1.37	0.45	0.01												51330	1.60793	0.685202	0								6197
23398	0.639416	-0.645174	0.01		718	C3	2.22	1.15	0.01												107986797	1.48931	0.574639	0								6217
23406	1.50572	0.590449	0.01		757	TMEM50B	1.12	0.16	0.01												22992	1.30676	0.385998	0								6227
23481	1.42899	0.514992	0.01		823	CAPN1	1.13	0.18	0.01												54893	1.24289	0.313704	0								6228
23526	1.43756	0.523624	0.01		912	CD1D	1.15	0.2	0.01												833	1.26966	0.344437	0								6233
23536	1.80777	0.854209	0.01		914	CD2	1.33	0.41	0.01												23670	1.97618	0.982716	0								6238
23604	2.32457	1.21696	0.01		951	CD37	1.2	0.26	0.01												387763	1.75204	0.809034	0								6240
23639	0.565445	-0.822541	0.01		958	CD40	1.13	0.18	0.01												3638	2.03857	1.02756	0								6241
23670	0.63315	-0.65938	0.01		1173	AP2M1	1.22	0.29	0.01												151903	1.25096	0.323032	0								6242
25796	1.64871	0.721341	0.01		1211	CLTA	1.11	0.15	0.01												57103	1.54389	0.626571	0								6247
25941	1.53331	0.616651	0.01		1213	CLTC	1.1	0.13	0.01												4752	1.35265	0.435788	0								6248
26084	0.541427	-0.885162	0.01		1393	CRHBP	1.47	0.56	0.01												541	0.714767	-0.484454	0								6252
26277	1.43456	0.520606	0.01		1398	CRK	1.15	0.21	0.01												79738	0.683635	-0.548702	0								6253
26959	0.708512	-0.497136	0.01		1521	CTSW	1.16	0.22	0.01												729230	0.793415	-0.333853	0								6277
27075	2.38498	1.25398	0.01		1604	CD55	1.2	0.27	0.01												9963	0.477294	-1.06705	0								6282
27158	1.48673	0.572138	0.01		1611	DAP	1.1	0.14	0.01												28457	0.759265	-0.397325	0								6284
27241	0.626733	-0.674078	0.01		1639	DCTN1	1.12	0.16	0.01												6943	0.627035	-0.673382	0								6286
28962	1.46863	0.554471	0.01		1643	DDB2	1.16	0.22	0.01												358	0.630187	-0.666149	0								6296
28964	1.42515	0.511112	0.01		1650	DDOST	1.12	0.17	0.01												4094	0.696151	-0.522528	0								6299
28996	1.43628	0.522336	0.01		1820	ARID3A	1.11	0.16	0.01												23621	0.848531	-0.23696	0								6301
29095	1.37503	0.459467	0.01		1861	TOR1A	1.08	0.11	0.01												84765	0.706749	-0.50073	0								6302
29844	1.78048	0.832263	0.01		1947	EFNB1	1.16	0.22	0.01												51390	0.814707	-0.295646	0								6304
29922	0.724601	-0.464741	0.01		1974	EIF4A2	1.11	0.15	0.01												5139	0.767914	-0.380983	0								6307
29988	1.63023	0.705075	0.01		1981	EIF4G1	1.11	0.15	0.01												3995	1.60958	0.686688	0								6309
30001	1.44539	0.531454	0.01		2010	EMD	1.15	0.2	0.01												3310	4.65484	2.21873	0								6310
30008	1.5413	0.624152	0.01		2022	ENG	1.24	0.31	0.01												29093	1.29836	0.376689	0								6322
30844	2.08177	1.05781	0.01		2050	EPHB4	1.16	0.21	0.01												7132	1.47372	0.559458	0								6329
30845	1.73958	0.798742	0.01		2098	ESD	1.12	0.16	0.01												88455	1.28422	0.36089	0								6330
50615	1.87005	0.903079	0.01		2260	FGFR1	1.11	0.15	0.01												102724362	1.21798	0.28449	0								6337
51157	1.39729	0.482636	0.01		2323	FLT3LG	1.13	0.17	0.01												55818	1.39833	0.483705	0								6338
51228	1.91146	0.934672	0.01		2324	FLT4	1.17	0.23	0.01												56929	1.47683	0.562503	0								6352
51278	1.74163	0.800436	0.01		2589	GALNT1	1.15	0.2	0.01												80176	1.9335	0.951218	0								6360
51330	2.95817	1.5647	0.01		2771	GNAI2	1.17	0.23	0.01												3398	1.57092	0.651609	0								6363
51365	2.10774	1.0757	0.01		2828	GPR4	1.17	0.22	0.01												378	1.28493	0.361693	0								6368
51388	1.62247	0.698195	0.01		2870	GRK6	1.08	0.12	0.01												80328	1.20755	0.272082	0								6387
51428	1.55038	0.632624	0.01		2990	GUSB	1.2	0.27	0.01												51377	1.2416	0.312196	0								6390
51454	0.66764	-0.582858	0.01		3107	HLA-C	1.13	0.18	0.01												26205	1.17455	0.232102	0								6391
51760	1.57798	0.658081	0.01		3119	HLA-DQB1	1.54	0.62	0.01												11232	1.30593	0.385074	0								6397
53947	1.52033	0.604383	0.01		3178	HNRNPA1	1.12	0.16	0.01												494514	0.766122	-0.384354	0								6398
54103	0.567135	-0.818235	0.01		3207	HOXA11	1.09	0.12	0.01												83861	0.850367	-0.233842	0								6402
54407	0.684989	-0.545848	0.01		3221	HOXC4	1.1	0.14	0.01												6391	0.718701	-0.476536	0								6404
54555	1.88725	0.916286	0.01		3265	HRAS	1.25	0.32	0.01												388588	0.803021	-0.316491	0								6405
54765	1.38423	0.469089	0.01		3339	HSPG2	1.15	0.2	0.01												23498	0.790415	-0.339318	0								6414
54788	1.49126	0.576531	0.01		3382	ICA1	1.1	0.14	0.01												54756	0.761624	-0.39285	0								6415
54832	0.700605	-0.513327	0.01		3429	IFI27	1.38	0.47	0.01												6423	0.736328	-0.44158	0								6422
54863	1.59405	0.672696	0.01		3431	SP110	1.19	0.25	0.01												1184	0.679044	-0.558424	0								6423
54958	1.84473	0.883406	0.01		3488	IGFBP5	1.26	0.33	0.01												23237	1.39514	0.480406	0								6424
54973	1.529	0.612589	0.01		3554	IL1R1	1.1	0.14	0.01												84932	1.1966	0.258936	0								6427
55015	0.551326	-0.859023	0.01		3601	IL15RA	1.2	0.26	0.01												65983	1.41965	0.505534	0								6429
55080	1.62898	0.703968	0.01		3654	IRAK1	1.16	0.22	0.01												23125	1.20205	0.265495	0								6430
55096	0.460784	-1.11784	0.01		3676	ITGA4	1.13	0.17	0.01												3800	1.34351	0.426004	0								6433
55107	1.90368	0.928794	0.01		3749	KCNC4	1.1	0.14	0.01												2243	12.5871	3.65387	0								6441
55114	1.45241	0.538448	0.01		3796	KIF2A	1.1	0.14	0.01												29945	1.41409	0.499875	0								6442
55135	1.75906	0.814806	0.01		3831	KLC1	1.13	0.18	0.01												27247	1.31273	0.392569	0								6443
55142	1.64998	0.722447	0.01		3927	LASP1	1.09	0.12	0.01												3597	1.36244	0.446192	0								6451
55192	2.1425	1.0993	0.01		4043	LRPAP1	1.14	0.19	0.01												154043	1.43645	0.522511	0								6452
55195	0.477418	-1.06667	0.01		4046	LSP1	1.16	0.21	0.01												90592	1.52763	0.611293	0								6461
55275	1.4143	0.500092	0.01		4052	LTBP1	1.24	0.31	0.01												23677	1.46031	0.546278	0								6464
55361	1.59604	0.674495	0.01		4176	MCM7	1.11	0.15	0.01												1365	1.92958	0.948285	0								6469
55422	0.622039	-0.684922	0.01		4211	MEIS1	1.19	0.25	0.01												10475	1.3964	0.481714	0								6472
55506	1.6804	0.748806	0.01		4221	MEN1	1.1	0.14	0.01												8898	1.2267	0.294784	0								6478
55544	1.56469	0.645879	0.01		4330	MN1	1.29	0.37	0.01												120379	1.25341	0.325862	0								6480
55556	0.584243	-0.77536	0.01		4337	MOCS1	1.13	0.18	0.01												29081	1.31409	0.394066	0								6493
55666	1.58089	0.660741	0.01		4520	MTF1	1.1	0.14	0.01												29925	1.31994	0.400468	0								6500
55679	1.74967	0.807079	0.01		4600	MX2	1.46	0.55	0.01												84288	1.70524	0.769977	0								6507
55689	1.70629	0.770866	0.01		4666	NACA	1.1	0.14	0.01												10950	1.51304	0.597449	0								6510
55719	0.649682	-0.622194	0.01		4752	NEK3	1.15	0.2	0.01												29946	1.52097	0.604996	0								6518
55738	1.60012	0.678176	0.01		4778	NFE2	1.14	0.18	0.01												3574	1.50325	0.588084	0								6522
55761	0.764041	-0.388278	0.01		4814	NINJ1	1.14	0.19	0.01												55766	1.23426	0.303648	0								6526
55840	0.469557	-1.09063	0.01		4839	NOP2	1.13	0.18	0.01												2266	51.4545	5.68522	0								6535
56603	2.15352	1.1067	0.01		4848	CNOT2	1.12	0.16	0.01												51001	1.30438	0.383366	0								6539
56676	0.442112	-1.17752	0.01		4939	OAS2	1.34	0.42	0.01												9618	1.23592	0.305585	0								6540
56954	0.563772	-0.826817	0.01		5062	PAK2	1.11	0.16	0.01												57862	1.25221	0.324475	0								6541
57215	1.57561	0.655911	0.01		5119	CHMP1A	1.18	0.23	0.01												100170765	0.440179	-1.18384	0								6553
57476	0.612361	-0.707546	0.01		5216	PFN1	1.36	0.44	0.01												6304	0.772984	-0.37149	0								6555
57523	1.75207	0.809064	0.01		5239	PGM5	1.09	0.13	0.01												5243	0.672589	-0.572203	0								6559
57538	1.60247	0.6803	0.01		5297	PI4KA	1.18	0.24	0.01												83697	0.675119	-0.566786	0								6561
58494	1.84128	0.880711	0.01		5351	PLOD1	1.22	0.29	0.01												8763	0.731446	-0.451176	0								6564
60626	1.61019	0.68723	0.01		5355	PLP2	1.15	0.2	0.01												79762	0.765764	-0.385028	0								6565
63893	1.40197	0.48746	0.01		5428	POLG	1.13	0.18	0.01												5348	0.494474	-1.01603	0								6567
64135	1.845	0.883618	0.01		5434	POLR2E	1.22	0.29	0.01												26268	0.816058	-0.293256	0								6569
64174	1.63481	0.709123	0.01		5502	PPP1R1A	1.3	0.38	0.01												3001	0.54505	-0.87554	0								6570
64175	1.65665	0.72827	0.01		5538	PPT1	1.11	0.16	0.01												64762	0.800414	-0.321181	0								6572
64320	1.67497	0.744132	0.01		5549	PRELP	1.16	0.21	0.01												79699	0.791046	-0.338166	0								6576
64342	1.94785	0.961883	0.01		5583	PRKCH	1.3	0.38	0.01												348801	0.739448	-0.43548	0								6582
64423	1.61211	0.688946	0.01		5611	DNAJC3	1.12	0.17	0.01												56975	0.788593	-0.342648	0								6590
64848	0.575207	-0.797847	0.01		5664	PSEN2	1.13	0.18	0.01												81932	0.645575	-0.631342	0								6597
64849	0.40652	-1.2986	0.01		5791	PTPRE	1.23	0.3	0.01												174	0.761392	-0.393288	0								6599
64943	1.50948	0.594056	0.01		5911	RAP2A	1.16	0.21	0.01												6472	0.750129	-0.41479	0								6601
65057	1.5086	0.593209	0.01		6051	RNPEP	1.13	0.17	0.01												11119	0.76438	-0.387638	0								6609
65244	1.53797	0.621031	0.01		6120	RPE	1.11	0.15	0.01												9390	0.565096	-0.823433	0								6610
65265	1.48632	0.571746	0.01		6156	RPL30	1.19	0.25	0.01												92259	1.38972	0.474795	0								6615
65992	1.57123	0.651895	0.01		6238	RRBP1	1.1	0.14	0.01												7113	1.37149	0.45574	0								6617
66036	1.83366	0.874727	0.01		6307	MSMO1	1.15	0.21	0.01												7378	1.86936	0.902546	0								6621
79072	0.587138	-0.768229	0.01		6405	SEMA3F	1.12	0.16	0.01												5714	1.28288	0.359385	0								6622
79174	1.60628	0.683721	0.01		6427	SRSF2	1.11	0.15	0.01												54093	1.16934	0.225692	0								6625
79188	1.43962	0.525684	0.01		6431	SRSF6	1.11	0.15	0.01												7043	1.41982	0.505703	0								6628
79637	1.63529	0.709545	0.01		6497	SKI	1.12	0.16	0.01												646450	1.27244	0.3476	0								6629
79868	0.619387	-0.691088	0.01		6597	SMARCA4	1.11	0.15	0.01												51129	2.01833	1.01316	0								6632
79960	0.606239	-0.722042	0.01		6646	SOAT1	1.1	0.14	0.01												100506311	1.32669	0.407836	0								6633
80176	0.585987	-0.77106	0.01		6678	SPARC	1.12	0.16	0.01												7360	1.22871	0.29714	0								6636
80346	1.79113	0.840873	0.01		6778	STAT6	1.09	0.12	0.01												51447	1.26058	0.334084	0								6642
80745	0.544571	-0.876807	0.01		6786	STIM1	1.09	0.13	0.01												123879	1.42672	0.5127	0								6655
81577	1.87762	0.908905	0.01		6929	TCF3	1.08	0.11	0.01												5315	1.88419	0.913943	0								6665
81603	1.43524	0.521294	0.01		6942	TCF20	1.12	0.16	0.01												8809	1.45607	0.542079	0								6666
81606	1.69083	0.757728	0.01		6945	MLX	1.08	0.12	0.01												56252	1.18234	0.241646	0								6674
81669	0.606988	-0.720259	0.01		7042	TGFB2	1.1	0.13	0.01												123355	0.843828	-0.244978	0								6676
83604	1.4375	0.523562	0.01		7058	THBS2	1.38	0.47	0.01												157983	0.418506	-1.25668	0								6678
83637	1.46058	0.546538	0.01		7076	TIMP1	1.29	0.36	0.01												55316	0.72516	-0.463628	0								6693
85236	1.58817	0.667368	0.01		7086	TKT	1.2	0.27	0.01												80157	0.672341	-0.572735	0								6695
91300	1.74185	0.800619	0.01		7123	CLEC3B	1.42	0.51	0.01												54762	0.622031	-0.684942	0								6696
91782	1.51177	0.596239	0.01		7153	TOP2A	1.31	0.38	0.01												140462	0.548605	-0.866159	0								6713
113419	1.40913	0.494803	0.01		7171	TPM4	1.16	0.21	0.01												23576	0.834149	-0.261622	0								6716
129080	1.86139	0.896378	0.01		7178	TPT1	1.13	0.18	0.01												219972	0.501964	-0.994344	0								6717
140459	1.72231	0.784344	0.01		7385	UQCRC2	1.1	0.14	0.01												3396	1.2536	0.326077	0								6720
147179	1.67637	0.745337	0.01		7408	VASP	1.11	0.15	0.01												3759	1.6943	0.760687	0								6721
200081	1.40121	0.48667	0.01		7409	VAV1	1.11	0.15	0.01												114657	1.25908	0.332374	0								6722
254531	1.69677	0.762793	0.01		7431	VIM	1.14	0.19	0.01												3784	1.24386	0.314826	0								6726
317762	1.82721	0.869644	0.01		7456	WIPF1	1.12	0.16	0.01												84524	1.34833	0.431171	0								6728
400506	1.77353	0.826626	0.01		7461	CLIP2	1.15	0.2	0.01												3156	1.58986	0.668899	0								6729
684959	0.40927	-1.28887	0.01		7514	XPO1	1.16	0.21	0.01												65109	1.27321	0.348471	0								6730
729515	1.55577	0.637626	0.01		7515	XRCC1	1.13	0.18	0.01												25805	1.39332	0.478526	0								6733
1654	0.675493	-0.565987	0.01		7709	ZBTB17	1.1	0.13	0.01												7984	1.27446	0.349883	0								6742
1958	0.343503	-1.54161	0.01		7716	VEZF1	1.11	0.15	0.01												717	1.72555	0.787057	0								6744
2077	1.56946	0.650268	0.01		7791	ZYX	1.13	0.18	0.01												7372	1.14037	0.189507	0								6747
3014	1.41415	0.499939	0.01		8019	BRD3	1.13	0.17	0.01												23480	1.35275	0.4359	0								6749
3183	0.544661	-0.87657	0.01		8220	DGCR14	1.12	0.17	0.01												51602	1.50448	0.589261	0								6750
3570	0.547605	-0.868791	0.01		8241	RBM10	1.28	0.35	0.01												5393	1.23143	0.300329	0								6755
4094	0.692107	-0.530934	0.01		8503	PIK3R3	1.28	0.35	0.01												716	1.70501	0.769784	0								6760
51602	0.654037	-0.612555	0.01		8509	NDST2	1.12	0.17	0.01												7873	1.50731	0.591974	0								6764
83855	1.44655	0.53262	0.01		8572	PDLIM4	1.25	0.32	0.01												5352	1.59399	0.672646	0								6767
116154	0.559567	-0.837617	0.01		8611	PPAP2A	1.16	0.22	0.01												3172	0.694541	-0.525868	0								6768
137872	0.473033	-1.07999	0.01		8625	RFXANK	1.24	0.31	0.01												25890	0.615098	-0.701112	0								6772
197259	1.96073	0.971393	0.01		8642	DCHS1	1.22	0.29	0.01												6907	0.787745	-0.3442	0								6774
203522	0.592102	-0.756083	0.01		8694	DGAT1	1.23	0.3	0.01												399726	0.82081	-0.28488	0								6780
284695	0.680788	-0.554723	0.01		8717	TRADD	1.12	0.16	0.01												3603	0.853399	-0.228707	0								6788
338069	0.524732	-0.930348	0.01		8881	CDC16	1.1	0.13	0.01												9633	0.758415	-0.39894	0								6789
387763	1.7744	0.827334	0.01		8904	CPNE1	1.15	0.21	0.01												7025	0.707306	-0.499593	0								6799
677797	0.354386	-1.4966	0.01		9022	CLIC3	1.18	0.24	0.01												55768	1.21903	0.285739	0								6801
692223	0.420716	-1.24908	0.01		9097	USP14	1.09	0.13	0.01												10418	1.67202	0.74159	0								6810
100131270	0.31797	-1.65304	0.01		9144	SYNGR2	1.13	0.18	0.01												81873	1.23956	0.309832	0								6829
100506060	0.414922	-1.26909	0.01		9274	BCL7C	1.19	0.25	0.01												5720	1.25368	0.326164	0								6830
101929385	0.480871	-1.05628	0.01		9328	GTF3C5	1.15	0.21	0.01												26511	1.48317	0.568683	0								6834
52	0.775279	-0.367212	0.02		9491	PSMF1	1.11	0.15	0.01												80333	1.63584	0.710034	0								6840
112	1.56682	0.647837	0.02		9587	MAD2L1BP	1.15	0.2	0.01												9572	1.85723	0.893154	0								6863
113	1.6627	0.733532	0.02		9600	PITPNM1	1.09	0.13	0.01												4864	1.98498	0.989127	0								6865
134	1.58441	0.66395	0.02		9772	KIAA0195	1.14	0.19	0.01												4791	1.52949	0.613054	0								6868
293	1.42431	0.510261	0.02		9786	KIAA0586	1.08	0.11	0.01												8834	1.17899	0.237555	0								6874
301	1.59321	0.671937	0.02		9811	CTIF	1.11	0.15	0.01												3608	1.45587	0.54188	0								6879
463	1.53698	0.620098	0.02		9815	GIT2	1.09	0.12	0.01												9819	1.32057	0.401165	0								6880
473	1.36591	0.449861	0.02		9839	ZEB2	1.23	0.3	0.01												10137	1.3885	0.473523	0								6882
483	1.37887	0.463491	0.02		9853	RUSC2	1.18	0.24	0.01												6621	1.18343	0.242976	0								6888
488	1.3798	0.464454	0.02		9871	SEC24D	1.16	0.22	0.01												595	0.636663	-0.651398	0								6895
715	1.57979	0.659731	0.02		9902	MRC2	1.24	0.31	0.01												79690	0.795552	-0.329972	0								6897
780	1.48895	0.574292	0.02		9919	SEC16A	1.11	0.15	0.01												51594	0.892012	-0.164864	0								6902
810	0.572327	-0.805087	0.02		9986	RCE1	1.11	0.15	0.01												78989	0.543847	-0.878726	0								6903
834	1.46336	0.549284	0.02		9988	DMTF1	1.14	0.19	0.01												51619	0.830319	-0.268262	0								6905
912	1.30637	0.385566	0.02		10004	NAALADL1	1.1	0.14	0.01												55753	0.679298	-0.557883	0								6907
1173	1.34532	0.427952	0.02		10061	ABCF2	1.09	0.12	0.01												57125	0.80328	-0.316026	0								6908
1281	1.65938	0.730645	0.02		10072	DPP3	1.11	0.15	0.01												1054	1.29678	0.374938	0								6915
1387	1.2976	0.375842	0.02		10106	CTDSP2	1.08	0.11	0.01												55617	1.30515	0.384214	0								6919
1393	1.59003	0.66905	0.02		10238	DCAF7	1.09	0.12	0.01												6632	1.31195	0.391707	0								6920
1453	1.36914	0.453273	0.02		10280	SIGMAR1	1.11	0.15	0.01												64420	1.3289	0.410237	0								6927
1455	1.72984	0.790638	0.02		10287	RGS19	1.2	0.26	0.01												3422	1.46919	0.555019	0								6932
1487	1.50828	0.5929	0.02		10291	SF3A1	1.09	0.13	0.01												124512	1.21921	0.285943	0								6936
1497	1.52866	0.612264	0.02		10464	PIBF1	1.13	0.18	0.01												3600	1.32599	0.407068	0								6940
1521	1.96314	0.973161	0.02		10491	CRTAP	1.11	0.15	0.01												8651	1.45518	0.541198	0								6943
1522	1.42892	0.514925	0.02		10525	HYOU1	1.18	0.24	0.01												11335	1.42846	0.514458	0								6950
1611	1.52106	0.60508	0.02		10535	RNASEH2A	1.12	0.16	0.01												85457	1.37533	0.459781	0								6993
1628	1.62826	0.703328	0.02		10548	TM9SF1	1.12	0.17	0.01												27289	1.91941	0.940663	0								7004
1718	2.14149	1.09862	0.02		10552	ARPC1A	1.15	0.2	0.01												11016	1.12834	0.174203	0								7005
1960	2.03627	1.02593	0.02		10567	RABAC1	1.16	0.21	0.01												2029	1.16018	0.214351	0								7006
1969	1.51933	0.603431	0.02		10630	PDPN	1.32	0.4	0.01												219541	1.28557	0.362407	0								7009
2010	1.59972	0.677817	0.02		10664	CTCF	1.12	0.17	0.01												3831	1.24943	0.32127	0								7014
2026	2.18956	1.13064	0.02		10667	FARS2	1.09	0.13	0.01												84124	1.19645	0.258755	0								7024
2168	0.429866	-1.21804	0.02		10724	MGEA5	1.11	0.15	0.01												1652	1.49514	0.580276	0								7025
2271	0.727422	-0.459136	0.02		10742	RAI2	1.13	0.18	0.01												10678	1.29785	0.37612	0								7030
2523	1.6144	0.690994	0.02		10791	VAMP5	1.21	0.28	0.01												6386	1.28419	0.360861	0								7037
2634	1.87855	0.909622	0.02		10807	SDCCAG3	1.11	0.14	0.01												55295	1.35096	0.433988	0								7038
2717	1.39464	0.47989	0.02		10855	HPSE	1.21	0.27	0.01												126328	1.21575	0.281849	0								7044
2752	0.657002	-0.606031	0.02		10856	RUVBL2	1.22	0.29	0.01												286053	1.29665	0.374787	0								7047
2999	2.26485	1.17941	0.02		10869	USP19	1.09	0.13	0.01												221079	1.73633	0.796037	0								7052
3140	1.51354	0.597927	0.02		10908	PNPLA6	1.11	0.16	0.01												10483	1.28754	0.364619	0								7060
3221	1.64472	0.717841	0.02		10992	SF3B2	1.11	0.15	0.01												200081	1.34621	0.428901	0								7064
3309	1.26899	0.343686	0.02		11010	GLIPR1	1.28	0.36	0.01												11275	1.39156	0.476704	0								7066
3382	1.46627	0.552152	0.02		11017	SNRNP27	1.13	0.17	0.01												1839	1.83544	0.87613	0								7070
3554	1.45025	0.536302	0.02		11054	OGFR	1.07	0.1	0.01												338799	0.788267	-0.343243	0								7073
3641	4.17473	2.06168	0.02		11096	ADAMTS5	1.34	0.42	0.01												53405	0.711112	-0.491851	0								7077
3716	1.30838	0.387779	0.02		11116	FGFR1OP	1.11	0.15	0.01												151295	0.464988	-1.10473	0								7083
3796	1.28608	0.362981	0.02		11282	MGAT4B	1.16	0.22	0.01												90135	0.784414	-0.350312	0								7086
3911	1.49775	0.582802	0.02		11316	COPE	1.13	0.18	0.01												10384	0.624144	-0.680049	0								7088
3949	1.84401	0.882846	0.02		11331	PHB2	1.16	0.21	0.01												6789	0.88061	-0.183425	0								7095
3956	1.32449	0.405435	0.02		22794	CASC3	1.12	0.17	0.01												257019	0.720318	-0.473294	0								7097
3995	1.49592	0.581033	0.02		22826	DNAJC8	1.1	0.13	0.01												3003	0.645041	-0.632537	0								7099
4023	0.41034	-1.28511	0.02		22937	SCAP	1.14	0.19	0.01												5650	0.748721	-0.417499	0								7102
4088	1.38907	0.474122	0.02		23013	SPEN	1.11	0.15	0.01												29974	0.526682	-0.924995	0								7104
4131	1.6126	0.689388	0.02		23015	GOLGA8A	1.28	0.36	0.01												59341	0.726651	-0.460666	0								7105
4174	1.75022	0.807535	0.02		23034	SAMD4A	1.1	0.14	0.01												30850	1.30886	0.388311	0								7107
4208	1.50308	0.587922	0.02		23052	ENDOD1	1.11	0.15	0.01												64928	1.27933	0.355386	0								7108
4247	1.39442	0.479669	0.02		23125	CAMTA2	1.15	0.2	0.01												388789	1.2587	0.331935	0								7113
4249	1.44233	0.528397	0.02		23129	PLXND1	1.21	0.27	0.01												1960	2.17589	1.1216	0								7123
4495	0.375602	-1.41272	0.02		23199	GSE1	1.11	0.15	0.01												3005	2.03977	1.0284	0								7126
4694	0.813189	-0.298337	0.02		23214	XPO6	1.12	0.16	0.01												6617	1.64507	0.718147	0								7135
4709	0.714152	-0.485698	0.02		23220	DTX4	1.15	0.2	0.01												3858	1.34515	0.427767	0								7145
4836	1.30801	0.387372	0.02		23241	PACS2	1.1	0.14	0.01												100506714	1.23623	0.305947	0								7148
4839	2.0973	1.06854	0.02		23246	BOP1	1.13	0.18	0.01												79571	1.16617	0.221784	0								7158
5159	1.82426	0.867311	0.02		23265	EXOC7	1.1	0.14	0.01												26020	1.27209	0.347203	0								7164
5294	1.77044	0.824111	0.02		23295	MGRN1	1.12	0.16	0.01												5427	1.29084	0.368314	0								7165
5351	1.3781	0.46268	0.02		23299	BICD2	1.13	0.17	0.01												55527	1.37258	0.456888	0								7168
5355	1.59286	0.671621	0.02		23396	PIP5K1C	1.14	0.19	0.01												55720	1.2047	0.268675	0								7172
5428	1.31052	0.390141	0.02		23399	CTDNEP1	1.11	0.16	0.01												3665	1.57026	0.651003	0								7184
5604	1.6052	0.682756	0.02		23452	ANGPTL2	1.13	0.17	0.01												8604	1.2994	0.377847	0								7204
5783	0.677875	-0.560908	0.02		23463	ICMT	1.09	0.13	0.01												90441	1.34684	0.429583	0								7259
5796	1.39408	0.479314	0.02		23536	ADAT1	1.15	0.21	0.01												11046	1.21763	0.284081	0								7263
5939	1.4461	0.53217	0.02		23604	DAPK2	1.12	0.16	0.01												7347	1.27818	0.354089	0								7264
5987	1.321	0.401627	0.02		23636	NUP62	1.11	0.15	0.01												1733	0.538819	-0.892128	0								7266
6039	2.67738	1.42082	0.02		23641	LDOC1	1.16	0.21	0.01												105377924	0.421028	-1.24801	0								7267
6182	1.42781	0.513803	0.02		23654	PLXNB2	1.13	0.17	0.01												134147	0.575556	-0.796971	0								7270
6253	1.61638	0.692766	0.02		25780	RASGRP3	1.21	0.27	0.01												84059	0.796286	-0.328641	0								7274
6431	0.693175	-0.52871	0.02		25915	NDUFAF3	1.18	0.23	0.01												10350	0.790423	-0.339304	0								7276
6598	1.38395	0.468787	0.02		25941	TPGS2	1.19	0.25	0.01												229	0.710035	-0.494039	0								7277
6603	1.4232	0.509137	0.02		25966	C2CD2	1.19	0.25	0.01												201931	0.700701	-0.513129	0								7280
6641	1.42568	0.511652	0.02		26002	MOXD1	1.48	0.57	0.01												5294	0.889502	-0.168931	0								7289
6646	1.43558	0.52163	0.02		26015	RPAP1	1.12	0.16	0.01												9903	1.496	0.581113	0								7291
7004	1.54674	0.629231	0.02		26152	ZNF337	1.14	0.18	0.01												5932	1.70233	0.76751	0								7296
7005	1.64256	0.715943	0.02		26173	INTS1	1.11	0.15	0.01												7764	1.44526	0.531325	0								7298
7048	1.5296	0.613158	0.02		26205	GMEB2	1.09	0.12	0.01												10212	1.33739	0.419425	0								7318
7086	1.58848	0.66765	0.02		26505	CNNM3	1.13	0.18	0.01												10785	1.2036	0.267359	0								7319
7314	0.600536	-0.735678	0.02		26509	MYOF	1.31	0.39	0.01												10020	1.66293	0.733724	0								7322
7408	1.64874	0.721366	0.02		27018	NGFRAP1	1.07	0.1	0.01												9848	1.23082	0.299614	0								7324
7716	1.25427	0.326849	0.02		27090	ST6GALNAC4	1.17	0.23	0.01												10184	1.26259	0.336389	0								7332
7840	0.647334	-0.627418	0.02		27183	VPS4A	1.1	0.14	0.01												54962	1.32978	0.41119	0								7336
8321	1.47433	0.560063	0.02		27341	RRP7A	1.13	0.18	0.01												84002	1.55394	0.635927	0								7347
8440	1.38758	0.472574	0.02		28999	KLF15	0.79	-0.33	0.01												1282	1.40569	0.491279	0								7348
8462	1.47496	0.56068	0.02		29015	SLC43A3	1.15	0.2	0.01												11056	1.61391	0.690558	0								7353
8509	1.56496	0.646121	0.02		29978	UBQLN2	1.17	0.22	0.01												23351	1.24047	0.310889	0								7355
8516	1.76156	0.816852	0.02		30844	EHD4	1.23	0.3	0.01												3586	1.27098	0.345938	0								7360
8525	1.50272	0.58758	0.02		50848	F11R	1.11	0.15	0.01												10576	1.24347	0.314368	0								7371
8772	1.32981	0.411217	0.02		50854	C6orf48	1.11	0.15	0.01												5445	1.45134	0.537383	0								7372
8787	1.65358	0.725594	0.02		51006	SLC35C2	1.1	0.14	0.01												55017	1.20955	0.274465	0								7379
8818	1.49685	0.581934	0.02		51042	ZNF593	1.24	0.31	0.01												5552	1.81587	0.860662	0								7392
8884	1.48965	0.574974	0.02		51134	CEP83	1.15	0.2	0.01												257194	0.759648	-0.396597	0								7405
9097	1.37331	0.457657	0.02		51231	VRK3	1.09	0.12	0.01												83660	0.728049	-0.457892	0								7411
9141	0.543898	-0.878592	0.02		51257	2019-03-01	1.26	0.34	0.01												11212	0.781055	-0.356504	0								7412
9413	1.7426	0.801244	0.02		51272	BET1L	1.11	0.15	0.01												100129271	0.801644	-0.318966	0								7421
9416	1.35913	0.442682	0.02		51296	SLC15A3	1.28	0.36	0.01												23037	0.577465	-0.792195	0								7430
9457	1.77928	0.831292	0.02		51310	SLC22A17	1.1	0.14	0.01												686	0.710639	-0.492812	0								7436
9600	1.52237	0.606322	0.02		51311	TLR8	1.17	0.23	0.01												200931	0.456173	-1.13235	0								7444
9601	1.4743	0.560031	0.02		51586	MED15	1.11	0.15	0.01												7276	0.783752	-0.35153	0								7448
9686	1.32598	0.407059	0.02		51728	POLR3K	1.13	0.18	0.01												9111	1.4579	0.543896	0								7454
9751	1.51173	0.596202	0.02		51760	SYT17	1.2	0.26	0.01												2161	1.90133	0.927011	0								7456
9757	1.54863	0.630997	0.02		51816	CECR1	1.26	0.34	0.01												1910	1.95984	0.970735	0								7480
9785	1.46349	0.549411	0.02		53826	FXYD6	1.29	0.37	0.01												51726	1.468	0.553855	0								7483
9797	1.61211	0.688953	0.02		54103	GSAP	1.13	0.18	0.01												80135	1.2795	0.355582	0								7486
9842	1.50874	0.593344	0.02		54454	ATAD2B	1.17	0.22	0.01												55269	1.22743	0.295641	0								7490
9898	1.25949	0.33284	0.02		54482	TRMT13	1.13	0.18	0.01												6397	1.41165	0.497385	0								7508
9948	1.39535	0.480629	0.02		54765	TRIM44	1.12	0.16	0.01												199692	1.29617	0.374258	0								7511
9984	0.636916	-0.650824	0.02		54778	RNF111	1.12	0.16	0.01												10926	1.65264	0.724776	0								7512
9997	1.58621	0.665582	0.02		54785	C17orf59	1.09	0.12	0.01												90799	1.50057	0.585515	0								7518
10004	1.71938	0.781885	0.02		54820	NDE1	1.11	0.15	0.01												151636	1.54846	0.630831	0								7520
10023	1.54638	0.628891	0.02		54929	TMEM161A	1.12	0.17	0.01												84233	1.30516	0.384232	0								7532
10025	1.48374	0.569241	0.02		54970	TTC12	1.21	0.27	0.01												11170	1.41413	0.49991	0								7535
10120	1.52215	0.606112	0.02		54973	CPSF3L	1.21	0.28	0.01												54936	1.38391	0.468752	0								7536
10121	1.41874	0.504612	0.02		54985	HCFC1R1	1.19	0.25	0.01												730091	0.756839	-0.401942	0								7541
10161	1.62231	0.698051	0.02		55009	C19orf24	1.12	0.16	0.01												25850	0.877197	-0.189027	0								7549
10205	1.75218	0.809147	0.02		55033	FKBP14	1.12	0.16	0.01												94015	0.789665	-0.340687	0								7553
10226	1.77878	0.830886	0.02		55069	TMEM248	1.16	0.22	0.01												54429	0.855555	-0.225068	0								7554
10240	0.664883	-0.588827	0.02		55101	ATP5SL	1.12	0.16	0.01												94081	0.648193	-0.625504	0								7556
10273	1.35381	0.437023	0.02		55106	SLFN12	1.17	0.22	0.01												11118	0.671401	-0.574753	0								7561
10328	1.45413	0.540154	0.02		55111	PLEKHJ1	1.16	0.21	0.01												51179	0.41978	-1.25229	0								7562
10401	1.44517	0.531241	0.02		55165	CEP55	1.25	0.32	0.01												9934	0.600572	-0.735592	0								7566
10657	1.26915	0.343868	0.02		55168	MRPS18A	1.24	0.31	0.01												134288	0.426074	-1.23082	0								7571
10747	0.696826	-0.521129	0.02		55213	RCBTB1	1.21	0.27	0.01												29058	0.841016	-0.249794	0								7596
10868	1.62174	0.69754	0.02		55238	SLC38A7	1.1	0.14	0.01												1000	0.749576	-0.415854	0								7597
10920	1.40552	0.491106	0.02		55290	BRF2	1.09	0.13	0.01												2017	1.24055	0.310976	0								7621
10947	1.47018	0.555989	0.02		55312	RFK	1.12	0.16	0.01												55176	1.14672	0.197519	0								7627
10980	1.33289	0.414555	0.02		55337	C19orf66	1.15	0.2	0.01												31	1.3216	0.402289	0								7633
11066	1.43597	0.522023	0.02		55670	PEX26	1.11	0.15	0.01												10623	1.25395	0.326479	0								7644
11118	1.68204	0.750212	0.02		55691	FRMD4A	1.15	0.21	0.01												3306	1.9847	0.988922	0								7673
11140	1.32649	0.407613	0.02		55738	ARFGAP1	1.12	0.16	0.01												6510	1.34271	0.425149	0								7690
11151	2.07018	1.04976	0.02		55841	WWC3	1.21	0.27	0.01												57648	1.20698	0.271403	0								7691
11188	1.45218	0.538224	0.02		55884	WSB2	1.12	0.16	0.01												3459	1.39199	0.477148	0								7694
11221	2.20586	1.14134	0.02		56654	NPDC1	1.31	0.39	0.01												8355	1.22532	0.293161	0								7699
11266	0.665248	-0.588035	0.02		57136	APMAP	1.11	0.15	0.01												643911	1.8825	0.912648	0								7700
11285	1.56258	0.643929	0.02		57140	RNPEPL1	1.1	0.14	0.01												18	0.554909	-0.849676	0								7701
11331	1.35546	0.438781	0.02		57175	CORO1B	1.1	0.13	0.01												80195	0.764535	-0.387346	0								7704
22898	1.76398	0.818835	0.02		57506	MAVS	1.13	0.17	0.01												55347	0.681499	-0.553218	0								7707
22907	1.38162	0.466365	0.02		57523	NYNRIN	1.19	0.25	0.01												132158	0.688747	-0.537953	0								7709
22918	1.83304	0.874236	0.02		57728	WDR19	1.11	0.15	0.01												56005	1.31453	0.394548	0								7737
22934	1.46555	0.551441	0.02		57761	TRIB3	1.17	0.23	0.01												9569	1.23627	0.305996	0								7738
23013	1.40288	0.488393	0.02		57787	MARK4	1.1	0.14	0.01												6897	1.27887	0.354865	0								7739
23067	1.54508	0.627685	0.02		60491	NIF3L1	1.1	0.14	0.01												100131676	1.22772	0.295979	0								7748
23086	0.613349	-0.70522	0.02		60528	ELAC2	1.13	0.17	0.01												93082	1.74447	0.802791	0								7752
23142	0.709323	-0.495485	0.02		63874	ABHD4	1.11	0.15	0.01												6768	1.3358	0.4177	0								7762
23154	1.65848	0.729861	0.02		63916	ELMO2	1.15	0.2	0.01												57553	1.2593	0.332625	0								7769
23246	1.38362	0.468452	0.02		63935	PCIF1	0.85	-0.23	0.01												6284	1.46865	0.55449	0								7770
23313	1.52298	0.6069	0.02		64123	ADGRL4	1.29	0.37	0.01												3460	1.32594	0.407017	0								7776
23318	0.6429	-0.637334	0.02		64129	TINAGL1	1.2	0.26	0.01												284217	1.87533	0.907144	0								7779
23351	1.36179	0.445509	0.02		64174	DPEP2	1.3	0.38	0.01												283	1.71096	0.774804	0								7804
23603	1.49021	0.575512	0.02		64231	MS4A6A	1.34	0.42	0.01												23562	1.35348	0.436672	0								7809
25797	1.62578	0.701133	0.02		64601	VPS16	1.24	0.31	0.01												23315	1.23841	0.308494	0								7812
26002	2.98114	1.57586	0.02		64771	C6orf106	1.1	0.13	0.01												4645	1.30346	0.382341	0								7818
26123	1.40792	0.493564	0.02		65057	ACD	1.13	0.17	0.01												107984036	1.29363	0.371428	0								7827
26145	1.44513	0.531199	0.02		65220	NADK	1.08	0.11	0.01												6387	0.62309	-0.682486	0								7846
26284	1.55699	0.638764	0.02		65265	C8orf33	1.26	0.34	0.01												25864	0.584985	-0.773528	0								7849
26505	1.41785	0.503701	0.02		66036	MTMR9	1.11	0.15	0.01												3115	0.695139	-0.524626	0								7850
27341	2.55168	1.35145	0.02		78987	CRELD1	1.22	0.29	0.01												50839	0.855754	-0.224732	0								7884
28951	1.50556	0.590297	0.02		79037	PVRIG	1.2	0.26	0.01												641649	0.827618	-0.272963	0								7915
51006	1.38444	0.469305	0.02		79084	WDR77	1.09	0.13	0.01												4495	0.531259	-0.912512	0								7918
51029	1.47316	0.558918	0.02		79091	METTL22	1.17	0.22	0.01												142685	0.702379	-0.509678	0								7957
51162	1.65465	0.726529	0.02		79095	C9orf16	1.21	0.27	0.01												5430	1.17191	0.228856	0								7965
51284	3.75574	1.9091	0.02		79096	C11orf49	1.14	0.19	0.01												80139	1.26099	0.334556	0								7975
51337	1.47165	0.557439	0.02		79169	C1orf35	1.11	0.15	0.01												81892	1.25744	0.330489	0								7976
51455	0.681897	-0.552373	0.02		79414	LRFN3	1.16	0.21	0.01												26515	1.23616	0.305868	0								7978
51465	1.33141	0.412955	0.02		79567	FAM65A	1.23	0.3	0.01												54840	1.1807	0.239637	0								7982
51690	1.54092	0.623794	0.02		79637	ARMC7	1.12	0.17	0.01												8446	1.23558	0.305186	0								7984
51778	3.11989	1.64149	0.02		79643	CHMP6	1.14	0.19	0.01												9631	1.25646	0.32937	0								7994
53838	1.45518	0.541201	0.02		79683	ZDHHC14	1.11	0.15	0.01												6165	1.31868	0.399096	0								8021
54623	1.34338	0.425862	0.02		79724	ZNF768	1.14	0.19	0.01												6572	0.814875	-0.295349	0								8029
54681	1.44206	0.528136	0.02		79991	OBFC1	1.28	0.35	0.01												83699	0.741416	-0.431645	0								8031
54861	1.44785	0.533914	0.02		81550	TDRD3	1.1	0.14	0.01												79763	0.709236	-0.495663	0								8034
54919	1.48636	0.571782	0.02		81618	ITM2C	1.24	0.31	0.01												283248	0.822083	-0.282644	0								8045
55092	1.76547	0.820055	0.02		83637	ZMIZ2	1.08	0.11	0.01												54796	0.679839	-0.556736	0								8050
55125	0.69586	-0.52313	0.02		95681	CEP41	1.08	0.12	0.01												7448	0.715225	-0.483531	0								8082
55194	1.5882	0.667396	0.02		124583	CANT1	1.1	0.13	0.01												5184	0.668673	-0.580627	0								8110
55301	0.483206	-1.04929	0.02		129080	EMID1	1.23	0.3	0.01												26996	0.715244	-0.483492	0								8123
55332	1.62466	0.700135	0.02		162427	FAM134C	1.17	0.22	0.01												1807	0.612683	-0.706787	0								8148
55337	1.58234	0.662059	0.02		163590	TOR1AIP2	1.09	0.12	0.01												5218	0.800941	-0.320232	0								8161
55731	1.58747	0.666729	0.02		253982	ASPHD1	1.14	0.18	0.01												5037	0.783133	-0.352671	0								8174
55732	0.618482	-0.693196	0.02		256364	EML3	1.12	0.17	0.01												84446	0.771235	-0.374758	0								8178
55911	1.58919	0.668289	0.02		317762	CCDC85C	1.18	0.24	0.01												8543	0.871602	-0.198258	0								8195
56943	0.724084	-0.465771	0.02		729230	CCR2	1.19	0.25	0.01												9452	0.679407	-0.557653	0								8200
57035	0.582496	-0.77968	0.02		100507577	LOC100507577	1.13	0.17	0.01												4753	0.74391	-0.426799	0								8204
57187	0.70929	-0.495553	0.02		355	FAS	1.19	0.26	0.01												92370	0.756605	-0.402387	0								8227
57579	0.685726	-0.544297	0.02		904	CCNT1	1.09	0.12	0.01												22898	1.22607	0.294041	0								8239
60494	0.593091	-0.753675	0.02		1663	DDX11	1.21	0.28	0.01												8673	1.27078	0.345715	0								8241
63874	1.53032	0.613835	0.02		2787	GNG5	1.14	0.19	0.01												7319	1.1747	0.232297	0								8292
63935	1.43115	0.517175	0.02		2827	GPR3	0.84	-0.25	0.01												2882	1.34958	0.432509	0								8309
64081	0.529048	-0.91853	0.02		2959	GTF2B	1.14	0.19	0.01												84790	1.3212	0.401849	0								8317
64123	1.52211	0.606069	0.02		3185	HNRNPF	1.11	0.15	0.01												80273	1.29354	0.371327	0								8321
64172	0.645159	-0.632273	0.02		3628	INPP1	1.13	0.18	0.01												124739	1.37963	0.464282	0								8322
64231	2.12071	1.08455	0.02		4140	MARK3	1.13	0.18	0.01												51079	1.20536	0.269465	0								8330
64421	2.01787	1.01283	0.02		4837	NNMT	1.76	0.82	0.01												8559	1.29722	0.37542	0								8335
65117	0.707502	-0.499194	0.02		5597	MAPK6	1.14	0.19	0.01												645676	1.29726	0.375463	0								8336
78992	1.55704	0.638803	0.02		6428	SRSF3	1.14	0.19	0.01												51132	1.30597	0.385124	0								8339
79070	1.7978	0.846231	0.02		7323	UBE2D3	1.11	0.16	0.01												3163	1.33434	0.416124	0								8340
79089	1.4721	0.557874	0.02		7378	UPP1	1.23	0.29	0.01												23761	1.29666	0.3748	0								8349
79644	1.49623	0.581333	0.02		8795	TNFRSF10B	1.16	0.21	0.01												6879	1.26787	0.342406	0								8350
79651	1.62998	0.704854	0.02		8812	CCNK	1.1	0.13	0.01												6890	1.67356	0.742919	0								8351
80167	0.62764	-0.671991	0.02		8915	BCL10	1.1	0.14	0.01												254170	1.29405	0.371891	0								8352
80306	1.47989	0.565489	0.02		9188	DDX21	1.13	0.18	0.01												85465	1.2697	0.344488	0								8355
81491	2.32573	1.21768	0.02		9972	NUP153	1.12	0.16	0.01												10985	1.20906	0.273886	0								8365
81550	0.673503	-0.570245	0.02		10289	EIF1B	1.1	0.14	0.01												4867	1.30871	0.388148	0								8367
81892	0.72011	-0.47371	0.02		23276	KLHL18	1.09	0.13	0.01												100421436	1.44396	0.530027	0								8372
83638	1.60591	0.683387	0.02		23429	RYBP	1.17	0.23	0.01												4724	1.2617	0.335374	0								8379
84909	0.63626	-0.652311	0.02		23507	LRRC8B	1.15	0.2	0.01												80025	1.33896	0.421118	0								8396
90379	1.67367	0.743016	0.02		27286	SRPX2	1.26	0.33	0.01												122769	1.34037	0.422629	0								8405
95681	1.67038	0.740179	0.02		29105	CFAP20	1.13	0.18	0.01												533	1.2524	0.324694	0								8409
148022	1.42915	0.515156	0.02		51526	OSER1	1.1	0.13	0.01												51149	0.82709	-0.273883	0								8416
157922	1.42199	0.507909	0.02		55209	SETD5	1.13	0.18	0.01												9028	0.800086	-0.321773	0								8417
200316	2.71924	1.4432	0.02		55818	KDM3A	1.18	0.24	0.01												340152	0.739946	-0.434509	0								8418
203069	1.51925	0.603357	0.02		57466	SCAF4	1.09	0.13	0.01												9032	0.670375	-0.576959	0								8425
283298	1.60997	0.687035	0.02		57602	USP36	1.09	0.12	0.01												440590	0.671553	-0.574427	0								8437
654434	1.68422	0.752083	0.02		84790	TUBA1C	1.14	0.19	0.01												5033	0.653635	-0.613442	0								8445
100507436	1.5395	0.622459	0.02		677	ZFP36L1	1.06	0.08	0.02												23524	0.818594	-0.28878	0								8446
1850	1.52046	0.604506	0.02		969	CD69	0.64	-0.65	0.02												51268	0.45315	-1.14194	0								8449
3569	0.591692	-0.757082	0.02		6004	RGS16	1.12	0.17	0.02												64115	0.803178	-0.316209	0								8452
5533	0.633775	-0.657958	0.02		6281	S100A10	1.19	0.25	0.02												10351	0.423397	-1.23992	0								8454
9497	0.607451	-0.71916	0.02		6376	CX3CL1	1.24	0.32	0.02												1230	0.699863	-0.514856	0								8459
10124	0.643349	-0.636327	0.02		22936	ELL2	0.78	-0.36	0.02												8934	0.707538	-0.499121	0								8460
10135	0.660145	-0.599144	0.02		25976	TIPARP	0.7	-0.52	0.02												2938	0.521694	-0.938725	0								8470
11040	1.60441	0.682042	0.02		26118	WSB1	1.11	0.14	0.02												9231	1.25773	0.330823	0								8476
11082	0.484875	-1.04431	0.02		56257	MEPCE	1.18	0.24	0.02												84791	1.35572	0.439054	0								8479
80149	1.37648	0.460985	0.02		64763	ZNF574	1.1	0.13	0.02												11113	1.54317	0.625901	0								8480
83598	0.597695	-0.742519	0.02		142	PARP1	1.1	0.14	0.02												10196	1.35076	0.433771	0								8481
84141	0.502529	-0.992723	0.02		207	AKT1	1.08	0.12	0.02												6713	1.46556	0.551451	0								8487
91694	0.550269	-0.86179	0.02		226	ALDOA	1.17	0.23	0.02												100862671	1.21888	0.285552	0								8490
92610	1.82808	0.870328	0.02		249	ALPL	0.81	-0.31	0.02												55132	1.28551	0.362342	0								8492
284207	1.57513	0.655469	0.02		308	ANXA5	1.17	0.22	0.02												643783	1.26705	0.341472	0								8495
359948	0.653767	-0.613151	0.02		509	ATP5C1	1.09	0.12	0.02												515	1.24341	0.314303	0								8501
407006	0.383287	-1.3835	0.02		631	BFSP1	1.17	0.23	0.02												55276	1.40007	0.485504	0								8504
440944	0.536485	-0.89839	0.02		770	CA11	1.17	0.23	0.02												55829	1.31667	0.396892	0								8505
751816	0.386734	-1.37059	0.02		826	CAPNS1	1.11	0.15	0.02												170689	1.38851	0.473533	0								8508
100130889	0.567971	-0.816112	0.02		915	CD3D	1.28	0.36	0.02												1329	1.25145	0.323599	0								8509
100506311	0.650428	-0.620539	0.02		947	CD34	1.27	0.34	0.02												81602	1.43648	0.522542	0								8516
100507217	0.614415	-0.702715	0.02		1009	CDH11	1.21	0.27	0.02												5613	2.10514	1.07391	0								8527
100996307	0.741978	-0.430551	0.02		1230	CCR1	1.12	0.17	0.02												55039	1.22661	0.294678	0								8528
81	1.28971	0.367044	0.03		1240	CMKLR1	1.08	0.11	0.02												9656	1.22963	0.298223	0								8529
86	1.29421	0.372068	0.03		1267	CNP	1.07	0.1	0.02												6597	1.2133	0.278933	0								8531
226	1.31156	0.391289	0.03		1291	COL6A1	1.07	0.09	0.02												25847	0.821279	-0.284056	0								8533
634	1.62397	0.699529	0.03		1312	COMT	1.12	0.16	0.02												1602	0.737613	-0.439065	0								8535
734	0.661288	-0.59665	0.03		1385	CREB1	1.11	0.15	0.02												64795	0.856024	-0.224276	0								8536
754	1.29645	0.374567	0.03		1452	CSNK1A1	1.09	0.13	0.02												55559	0.711764	-0.49053	0								8540
862	1.52052	0.604569	0.03		1462	VCAN	1.36	0.45	0.02												128077	0.815409	-0.294404	0								8543
919	1.92655	0.946019	0.03		1522	CTSZ	1.15	0.2	0.02												646962	1.8847	0.914332	0								8544
1020	1.6286	0.703632	0.03		1845	DUSP3	1.1	0.14	0.02												4487	1.6124	0.689212	0								8547
1155	1.28398	0.360621	0.03		1871	E2F3	1.1	0.13	0.02												677	1.3266	0.407734	0								8550
1371	1.88333	0.913286	0.03		2013	EMP2	1.2	0.26	0.02												101927811	1.24178	0.312415	0								8555
1515	0.511137	-0.968219	0.03		2071	ERCC3	1.13	0.17	0.02												55971	1.20934	0.27422	0								8556
1604	1.38472	0.469593	0.03		2294	FOXF1	1.2	0.27	0.02												8178	1.1724	0.229467	0								8558
2012	1.78761	0.838028	0.03		2588	GALNS	1.13	0.18	0.02												6882	1.26384	0.337818	0								8559
2071	1.41475	0.500551	0.03		3237	HOXD11	1.11	0.15	0.02												101927391	1.68875	0.755953	0								8564
2157	1.58858	0.667739	0.03		3707	ITPKB	1.13	0.18	0.02												10260	1.44827	0.534335	0								8565
2643	1.47178	0.557562	0.03		3911	LAMA5	1.11	0.15	0.02												4758	1.30317	0.382027	0								8569
2824	1.54028	0.623189	0.03		3912	LAMB1	1.3	0.38	0.02												84134	1.30298	0.38181	0								8570
2982	1.54426	0.626912	0.03		3913	LAMB2	1.27	0.35	0.02												8575	1.21387	0.279616	0								8574
3107	1.51735	0.60155	0.03		4001	LMNB1	1.11	0.15	0.02												3316	1.33484	0.416672	0								8575
3113	1.44017	0.526239	0.03		4026	LPP	1.11	0.15	0.02												3569	2.48985	1.31606	0								8602
3212	1.4182	0.50406	0.03		4056	LTC4S	1.1	0.13	0.02												9716	1.17184	0.228777	0								8603
3223	1.62443	0.699931	0.03		4152	MBD1	1.07	0.09	0.02												255783	1.50428	0.589076	0								8604
3226	1.66699	0.737246	0.03		4641	MYO1C	1.17	0.23	0.02												374819	0.555281	-0.84871	0								8611
3237	1.52909	0.612676	0.03		4668	NAGA	1.09	0.12	0.02												10841	0.625871	-0.676063	0								8612
3631	1.381	0.46571	0.03		4694	NDUFA1	1.08	0.11	0.02												90499	0.794423	-0.332022	0								8623
3714	1.64097	0.714548	0.03		4882	NPR2	1.1	0.13	0.02												57406	0.635748	-0.653472	0								8624
3818	0.397226	-1.33197	0.03		5118	PCOLCE	1.16	0.21	0.02												261729	0.692335	-0.530458	0								8639
3912	0.650397	-0.620608	0.03		5294	PIK3CG	1.09	0.13	0.02												6567	0.697839	-0.519034	0								8646
4176	1.45952	0.545498	0.03		5371	PML	1.07	0.1	0.02												5420	0.688188	-0.539126	0								8655
4212	1.58188	0.661638	0.03		5427	POLE2	1.12	0.17	0.02												414328	0.671128	-0.57534	0								8659
4221	1.3718	0.456075	0.03		5430	POLR2A	1.07	0.09	0.02												107986777	0.698115	-0.518463	0								8667
4289	0.736046	-0.442132	0.03		5476	CTSA	1.14	0.19	0.02												26523	0.860548	-0.216673	0								8668
4666	0.651092	-0.619067	0.03		5524	PPP2R4	1.09	0.12	0.02												8495	1.3194	0.399887	0								8669
4688	1.86035	0.895571	0.03		5600	MAPK11	1.08	0.11	0.02												3326	1.54336	0.626073	0								8673
4697	0.603625	-0.728276	0.03		5711	PSMD5	1.1	0.14	0.02												26030	1.20467	0.268644	0								8678
4752	0.66541	-0.587685	0.03		5725	PTBP1	1.08	0.11	0.02												4097	1.19371	0.255449	0								8698
4792	0.738972	-0.436409	0.03		5796	PTPRK	1.11	0.15	0.02												85451	1.20661	0.270962	0								8712
4794	1.61082	0.687797	0.03		5813	PURA	1.13	0.18	0.02												8021	1.18804	0.248587	0								8714
4940	3.14008	1.6508	0.03		5982	RFC2	1.08	0.11	0.02												4057	6.01589	2.58878	0								8721
4946	1.37784	0.462408	0.03		6039	RNASE6	1.25	0.33	0.02												152518	1.40427	0.489816	0								8722
5209	1.70671	0.771214	0.03		6253	RTN2	1.14	0.18	0.02												79660	1.47292	0.558677	0								8726
5427	0.653134	-0.614549	0.03		6430	SRSF5	1.12	0.17	0.02												51654	1.16371	0.218728	0								8729
5507	1.65817	0.729595	0.03		6525	SMTN	1.16	0.22	0.02												56945	1.22232	0.289618	0								8731
5547	1.29059	0.368027	0.03		6560	SLC12A4	1.07	0.1	0.02												1191	2.19288	1.13283	0								8732
5600	1.49954	0.584524	0.03		6711	SPTBN1	1.1	0.14	0.02												1040	1.23576	0.305399	0								8740
5684	0.767268	-0.382197	0.03		6752	SSTR2	0.86	-0.21	0.02												51260	1.35628	0.43966	0								8744
5694	1.25331	0.325745	0.03		6774	STAT3	1.11	0.15	0.02												6035	0.611485	-0.709611	0								8754
5696	1.45139	0.537431	0.03		6892	TAPBP	1.11	0.15	0.02												9955	0.809791	-0.304379	0								8763
5716	0.682748	-0.550575	0.03		6909	TBX2	1.09	0.12	0.02												105379049	0.770197	-0.3767	0								8764
5742	2.46792	1.3033	0.03		7048	TGFBR2	1.19	0.25	0.02												1378	0.822134	-0.282555	0								8766
5891	0.632865	-0.660031	0.03		7075	TIE1	1.26	0.33	0.02												259217	0.725297	-0.463356	0								8774
6196	1.48521	0.570663	0.03		7098	TLR3	1.14	0.19	0.02												105378688	0.834171	-0.261585	0								8790
6237	1.50345	0.588274	0.03		7319	UBE2A	1.1	0.14	0.02												7060	0.802534	-0.317366	0								8798
6281	1.40264	0.488142	0.03		7328	UBE2H	1.11	0.14	0.02												5610	0.846027	-0.241224	0								8799
6388	1.48204	0.567585	0.03		7343	UBTF	1.09	0.12	0.02												1757	0.764903	-0.386651	0								8804
6563	1.41374	0.499512	0.03		7407	VARS	1.08	0.11	0.02												80856	0.81735	-0.290973	0								8805
6734	1.31453	0.394548	0.03		7436	VLDLR	1.23	0.3	0.02												6561	0.595895	-0.74687	0								8809
6774	1.26568	0.33991	0.03		7466	WFS1	1.24	0.31	0.02												10982	0.846855	-0.239814	0								8813
6853	1.58087	0.660716	0.03		7770	ZNF227	1.14	0.19	0.02												6695	0.667388	-0.583401	0								8814
6902	0.687691	-0.540168	0.03		7840	ALMS1	1.08	0.11	0.02												57149	0.782893	-0.353112	0								8818
6909	1.48193	0.567476	0.03		7903	ST8SIA4	1.1	0.13	0.02												50507	0.568176	-0.815591	0								8819
6942	1.61563	0.692098	0.03		8100	IFT88	1.1	0.13	0.02												79919	0.586956	-0.768675	0								8829
7083	1.60158	0.679497	0.03		8482	SEMA7A	1.09	0.13	0.02												28778	0.676127	-0.564634	0								8833
7123	1.4379	0.523961	0.03		8491	MAP4K3	0.75	-0.42	0.02												217	0.736659	-0.44093	0								8834
7127	1.58524	0.6647	0.03		8498	RANBP3	1.08	0.11	0.02												10858	0.685777	-0.544189	0								8836
7168	0.68576	-0.544225	0.03		8578	SCARF1	1.11	0.16	0.02												1272	0.834215	-0.261509	0								8840
7267	0.749818	-0.415388	0.03		8645	KCNK5	0.63	-0.68	0.02												8321	0.799189	-0.323391	0								8844
7409	1.76897	0.822906	0.03		8794	TNFRSF10C	1.11	0.15	0.02												4900	0.755708	-0.4041	0								8847
7512	0.449278	-1.15432	0.03		8933	FAM127A	1.13	0.18	0.02												1346	1.80674	0.853388	0								8848
7978	0.603817	-0.727817	0.03		8985	PLOD3	1.11	0.16	0.02												8339	2.38453	1.2537	0								8857
7988	1.54688	0.629361	0.03		9112	MTA1	1.09	0.13	0.02												54556	1.29159	0.369146	0								8858
8496	1.31372	0.393659	0.03		9242	MSC	1.14	0.19	0.02												26528	1.21047	0.275568	0								8859
8625	1.39582	0.481108	0.03		9275	BCL7B	1.11	0.15	0.02												4898	1.16884	0.225083	0								8862
8666	1.31839	0.398781	0.03		9501	RPH3AL	1.15	0.2	0.02												23536	1.24664	0.318042	0								8876
8672	1.27255	0.347724	0.03		9650	MTFR1	0.79	-0.34	0.02												7549	1.22271	0.290088	0								8883
8826	1.27541	0.350965	0.03		9703	KIAA0100	1.08	0.11	0.02												94056	1.21552	0.281571	0								8887
8829	1.45887	0.544852	0.03		9711	KIAA0226	1.07	0.1	0.02												339230	1.23363	0.302908	0								8888
8878	1.2956	0.373626	0.03		9759	HDAC4	1.11	0.15	0.02												94120	1.25173	0.323919	0								8891
8904	1.43645	0.52251	0.03		9842	PLEKHM1	1.09	0.13	0.02												6103	1.45577	0.541781	0								8892
9123	1.39842	0.483799	0.03		9851	KIAA0753	1.15	0.21	0.02												54623	1.24707	0.318547	0								8893
9124	1.46146	0.547409	0.03		9852	EPM2AIP1	1.09	0.13	0.02												687	1.43213	0.518166	0								8895
9179	1.39631	0.481623	0.03		9905	SGSM2	1.1	0.14	0.02												123096	1.25535	0.328084	0								8896
9260	1.54457	0.627204	0.03		9912	ARHGAP44	1.14	0.19	0.02												55739	1.23805	0.308064	0								8898
9517	1.32525	0.406268	0.03		9921	RNF10	1.08	0.1	0.02												3240	3.46542	1.79303	0								8908
9588	0.782692	-0.353483	0.03		9922	IQSEC1	1.12	0.16	0.02												10741	0.841782	-0.248482	0								8909
9617	0.649162	-0.62335	0.03		9938	ARHGAP25	1.17	0.23	0.02												57223	0.767084	-0.382544	0								8930
9632	1.34289	0.425346	0.03		10240	MRPS31	1.11	0.15	0.02												920	0.773896	-0.369789	0								8934
9794	1.32579	0.406854	0.03		10266	RAMP2	1.29	0.37	0.02												3029	0.743794	-0.427026	0								8935
9811	1.67372	0.743059	0.03		10362	HMG20B	1.13	0.17	0.02												286103	0.813784	-0.297282	0								8938
9852	0.704986	-0.504334	0.03		10446	LRRN2	1.14	0.19	0.02												8492	0.853893	-0.227873	0								8940
9873	1.33804	0.420126	0.03		10493	VAT1	1.15	0.2	0.02												345557	0.651082	-0.619088	0								8942
9906	1.84449	0.883226	0.03		10498	CARM1	1.1	0.14	0.02												107985393	0.811018	-0.302194	0								8971
9968	1.45258	0.538619	0.03		10600	USP16	1.14	0.19	0.02												101928857	0.811971	-0.300499	0								8972
10362	1.42764	0.513634	0.03		10750	GRAP	1.11	0.15	0.02												7107	0.621966	-0.685093	0								8974
10528	1.43144	0.517463	0.03		10801	2019-09-09	1.1	0.14	0.02												26007	0.657388	-0.605184	0								8996
10600	0.769483	-0.378038	0.03		10985	GCN1L1	1.12	0.17	0.02												5010	0.736896	-0.440466	0								8997
10628	0.78641	-0.346646	0.03		11045	UPK1A	1.12	0.17	0.02												331	0.792477	-0.335559	0								8999
10652	1.53738	0.620476	0.03		11230	PRAF2	1.08	0.11	0.02												54926	0.844879	-0.243184	0								9013
10750	1.40056	0.486007	0.03		11284	PNKP	1.14	0.19	0.02												51078	1.23702	0.306865	0								9015
10949	1.3935	0.478714	0.03		11337	GABARAP	1.13	0.18	0.02												340267	1.32203	0.40276	0								9016
11052	0.689168	-0.537072	0.03		22846	VASH1	1.17	0.23	0.02												6183	1.25894	0.33221	0								9027
11072	1.77895	0.831024	0.03		22852	ANKRD26	1.07	0.1	0.02												994	1.58687	0.666182	0								9028
11153	1.90028	0.926214	0.03		22898	DENND3	1.11	0.16	0.02												9377	1.34024	0.422491	0								9031
11232	0.58153	-0.782073	0.03		22906	TRAK1	1.07	0.09	0.02												51444	1.28168	0.358034	0								9032
22852	0.631755	-0.662562	0.03		22918	CD93	1.26	0.33	0.02												387103	1.27297	0.348201	0								9037
23179	1.39361	0.478822	0.03		23048	FNBP1	1.1	0.13	0.02												79717	1.18176	0.240933	0								9039
23195	0.731988	-0.450108	0.03		23313	KIAA0930	1.09	0.12	0.02												1912	1.1539	0.206518	0								9046
23214	1.30752	0.386832	0.03		23403	FBXO46	1.1	0.14	0.02												90874	1.26816	0.342739	0								9050
23295	1.52714	0.610831	0.03		23558	WBP2	1.09	0.12	0.02												57095	1.1778	0.236094	0								9053
23484	1.49922	0.584209	0.03		23589	CARHSP1	1.1	0.14	0.02												735	2.15369	1.10681	0								9054
25924	0.611879	-0.708683	0.03		23639	LRRC6	1.11	0.16	0.02												2773	1.24403	0.315025	0								9056
26017	1.56911	0.649947	0.03		26123	TCTN3	1.11	0.14	0.02												4839	1.21001	0.275019	0								9057
26091	0.705564	-0.50315	0.03		26784	SNORA64	1.08	0.11	0.02												1155	1.29177	0.369344	0								9058
26255	0.234782	-2.0906	0.03		26959	HBP1	1.09	0.12	0.02												1903	1.41462	0.500417	0								9060
26509	1.52311	0.607021	0.03		26993	AKAP8L	1.13	0.18	0.02												56894	0.705351	-0.503587	0								9064
27229	1.51087	0.595383	0.03		27229	TUBGCP4	1.1	0.14	0.02												817	0.819196	-0.28772	0								9070
27295	1.81337	0.858674	0.03		27346	TMEM97	1.13	0.18	0.02												5737	0.766335	-0.383954	0								9073
27429	1.47606	0.561752	0.03		27351	DESI1	1.07	0.1	0.02												347862	0.848957	-0.236237	0								9075
28957	0.696185	-0.522458	0.03		28954	REM1	1.11	0.15	0.02												3176	0.765336	-0.385835	0								9076
28960	1.33751	0.419545	0.03		29109	FHOD1	1.16	0.21	0.02												340205	0.797738	-0.326013	0								9097
29780	1.66245	0.73331	0.03		29965	CDIP1	1.1	0.14	0.02												94103	0.822549	-0.281826	0								9104
51054	2.68628	1.42561	0.03		29992	PILRA	1.13	0.17	0.02												83989	0.803397	-0.315816	0								9107
51065	0.760053	-0.395828	0.03		51073	MRPL4	1.12	0.16	0.02												401081	0.471553	-1.08451	0								9111
51160	1.37308	0.457417	0.03		51133	KCTD3	0.78	-0.35	0.02												54810	0.597263	-0.743561	0								9112
51303	1.58766	0.666905	0.03		51228	GLTP	1.09	0.12	0.02												7159	1.31208	0.391851	0								9121
51307	1.61162	0.688513	0.03		51594	NBAS	1.09	0.12	0.02												79183	1.22217	0.289449	0								9122
51311	1.7284	0.789439	0.03		51696	HECA	1.12	0.17	0.02												51026	1.27862	0.354587	0								9123
51338	2.33613	1.22412	0.03		51715	RAB23	1.13	0.17	0.02												3231	1.35769	0.441155	0								9125
51728	1.55968	0.641248	0.03		54587	MXRA8	1.19	0.25	0.02												56900	1.16635	0.222004	0								9128
54107	1.38449	0.469356	0.03		54788	DNAJB12	1.06	0.09	0.02												2023	1.28852	0.365713	0								9129
54148	0.756851	-0.401919	0.03		54877	ZCCHC2	1.15	0.2	0.02												64860	1.33113	0.412649	0								9130
54386	1.29613	0.374208	0.03		54882	ANKHD1	1.11	0.15	0.02												114659	1.27433	0.349739	0								9131
54454	0.597004	-0.744188	0.03		54885	TBC1D8B	0.81	-0.31	0.02												55863	1.23778	0.307758	0								9153
54877	1.49021	0.575514	0.03		54919	DNAAF5	1.08	0.12	0.02												5696	1.68965	0.756727	0								9159
54885	0.546014	-0.872991	0.03		55080	TAPBPL	1.19	0.25	0.02												5713	1.23396	0.303298	0								9162
55002	1.32482	0.4058	0.03		55102	ATG2B	1.1	0.14	0.02												5688	1.25556	0.328326	0								9168
55012	1.43816	0.524221	0.03		55128	TRIM68	1.09	0.12	0.02												10045	1.20482	0.268812	0								9172
55201	1.47507	0.560782	0.03		55201	MAP1S	1.11	0.15	0.02												6728	1.23214	0.301164	0								9189
55343	1.65581	0.727538	0.03		55297	CCDC91	0.75	-0.42	0.02												22894	1.39096	0.476078	0								9200
55577	1.51786	0.602038	0.03		55384	MEG3	1.09	0.12	0.02												54205	1.34709	0.429847	0								9208
55662	1.63132	0.706041	0.03		55544	RBM38	0.82	-0.29	0.02												7532	1.21735	0.283742	0								9221
55670	1.35294	0.436096	0.03		55666	NPLOC4	1.11	0.15	0.02												4678	1.21706	0.283397	0								9223
55857	0.679362	-0.557747	0.03		55863	TMEM126B	1.14	0.19	0.02												107986153	1.29297	0.370687	0								9228
55898	1.40591	0.491502	0.03		55898	UNC45A	1.11	0.15	0.02												2800	1.15082	0.202663	0								9231
55914	0.779128	-0.360068	0.03		55974	SLC50A1	1.08	0.11	0.02												10285	1.28279	0.359284	0								9235
55974	1.35293	0.436089	0.03		56259	CTNNBL1	1.09	0.13	0.02												2107	1.26926	0.343982	0								9238
56829	1.47353	0.559276	0.03		56672	AKIP1	1.1	0.14	0.02												55425	0.820068	-0.286184	0								9240
56915	2.19517	1.13433	0.03		56965	PARP6	1.1	0.13	0.02												134	0.837377	-0.256051	0								9241
56936	0.721306	-0.471317	0.03		57178	ZMIZ1	1.11	0.15	0.02												6601	0.838902	-0.253426	0								9245
56996	1.47287	0.558631	0.03		57610	RANBP10	1.09	0.12	0.02												2744	0.748637	-0.417662	0								9249
57147	0.643517	-0.635951	0.03		58494	JAM2	1.24	0.32	0.02												51386	0.796799	-0.327712	0								9258
57506	1.46293	0.548865	0.03		58986	TMEM8A	1.14	0.19	0.02												257396	0.763033	-0.390184	0								9270
57720	1.47489	0.560605	0.03		59342	SCPEP1	1.1	0.14	0.02												101928230	0.749428	-0.416138	0								9271
57799	1.37761	0.462168	0.03		60436	TGIF2	1.12	0.17	0.02												347902	0.641455	-0.640579	0								9289
60673	1.35884	0.442372	0.03		63891	RNF123	1.1	0.14	0.02												23031	0.720791	-0.472346	0								9294
63895	1.71185	0.775554	0.03		64062	RBM26	1.11	0.15	0.02												4091	0.784108	-0.350875	0								9310
63916	1.33238	0.414001	0.03		64223	MLST8	1.17	0.23	0.02												7982	0.767058	-0.382593	0								9315
64062	0.743067	-0.428435	0.03		64423	INF2	1.11	0.15	0.02												57124	0.786461	-0.346553	0								9317
64215	1.24488	0.316005	0.03		64795	RMND5A	1.07	0.09	0.02												387338	1.16798	0.224013	0								9325
64601	1.62788	0.702995	0.03		64901	RANBP17	1.1	0.14	0.02												813	1.19876	0.261538	0								9326
64838	1.85772	0.893534	0.03		64960	MRPS15	1.09	0.12	0.02												54881	1.23747	0.307394	0								9332
65220	1.50847	0.593089	0.03		79156	PLEKHF1	1.11	0.15	0.02												2590	1.45335	0.539385	0								9341
79594	1.44508	0.53115	0.03		79188	TMEM43	1.1	0.14	0.02												6742	1.2552	0.327914	0								9352
79654	1.49731	0.582373	0.03		79797	ZNF408	1.09	0.13	0.02												22828	1.2578	0.330898	0								9353
79671	1.41078	0.496498	0.03		79803	HPS6	1.08	0.1	0.02												26157	0.634241	-0.656896	0								9356
79683	1.34945	0.432376	0.03		79815	NIPAL2	1.09	0.13	0.02												9372	0.802321	-0.317749	0								9362
79739	0.638862	-0.646424	0.03		79847	TMEM180	1.09	0.12	0.02												1593	0.714304	-0.485389	0								9365
79745	0.703225	-0.507943	0.03		79882	ZC3H14	1.11	0.16	0.02												8942	0.728697	-0.456609	0								9370
80169	1.65536	0.727144	0.03		79940	LINC00472	1.35	0.44	0.02												5800	0.562556	-0.829931	0								9372
80349	0.719682	-0.474569	0.03		80177	MYCT1	1.19	0.25	0.02												157869	0.754797	-0.405839	0								9376
84861	1.55872	0.640359	0.03		80233	FAAP100	1.14	0.18	0.02												27333	0.782488	-0.35386	0								9377
84942	0.620843	-0.6877	0.03		80746	TSEN2	1.12	0.16	0.02												10875	0.683073	-0.549888	0								9388
90480	1.34194	0.424315	0.03		81563	C1orf21	0.66	-0.6	0.02												92840	0.651246	-0.618727	0								9390
147339	1.43604	0.522094	0.03		81619	TSPAN14	1.16	0.21	0.02												8405	0.828884	-0.270759	0								9397
154881	1.42871	0.514716	0.03		84065	TMEM222	1.13	0.17	0.02												9153	0.70346	-0.507459	0								9411
163590	1.31035	0.389957	0.03		90379	DCAF15	1.08	0.11	0.02												54851	1.23064	0.299409	0								9416
353514	1.9444	0.959329	0.03		92703	TMEM183A	1.09	0.13	0.02												8544	2.0981	1.06908	0								9419
2353	0.317682	-1.65434	0.03		126298	IRGQ	1.12	0.16	0.02												199964	1.57869	0.658726	0								9422
3304	0.656502	-0.607128	0.03		147179	WIPF2	1.08	0.11	0.02												219927	1.21741	0.28381	0								9429
9507	1.51445	0.598793	0.03		147339	C18orf25	1.07	0.09	0.02												7296	1.71771	0.780486	0								9441
10808	0.492445	-1.02197	0.03		154881	KCTD7	1.1	0.13	0.02												23358	1.31715	0.397415	0								9442
64332	0.622944	-0.682825	0.03		284325	C19orf54	1.1	0.14	0.02												10531	1.28361	0.360204	0								9443
83641	0.613844	-0.704057	0.03		387751	GVINP1	1.16	0.22	0.02												116540	1.18899	0.249739	0								9445
91748	1.73204	0.792474	0.03		262	AMD1	1.1	0.14	0.02												1716	1.30449	0.383488	0								9446
115004	1.59834	0.676574	0.03		1051	CEBPB	0.73	-0.46	0.02												23560	1.33052	0.411987	0								9452
390075	0.581306	-0.782631	0.03		2773	GNAI3	1.09	0.12	0.02												342979	1.35022	0.433193	0								9459
493911	0.433863	-1.20469	0.03		2919	CXCL1	1.33	0.42	0.02												22993	1.16612	0.221718	0								9470
101927858	0.50633	-0.981851	0.03		3627	CXCL10	1.82	0.86	0.02												90594	1.51284	0.597263	0								9474
101929754	0.475216	-1.07334	0.03		6385	SDC4	1.11	0.15	0.02												23252	1.28234	0.358783	0								9476
23	1.28817	0.365327	0.04		7248	TSC1	1.1	0.14	0.02												90390	1.27833	0.354256	0								9477
211	1.27151	0.346539	0.04		8877	SPHK1	1.13	0.18	0.02												145567	1.38204	0.466802	0								9489
477	1.5693	0.650118	0.04		9020	MAP3K14	1.11	0.16	0.02												84270	1.27006	0.3449	0								9502
631	1.44468	0.530746	0.04		9586	CREB5	1.11	0.15	0.02												9600	1.32855	0.409849	0								9509
914	2.07515	1.05321	0.04		221749	PXDC1	1.13	0.17	0.02												51530	1.18796	0.248482	0								9512
1009	1.58914	0.668245	0.04		123	PLIN2	1.16	0.21	0.03												90231	0.856993	-0.222644	0								9516
1063	1.76121	0.816565	0.04		1052	CEBPD	0.71	-0.5	0.03												200150	0.822028	-0.28274	0								9519
1385	1.26064	0.334154	0.04		1364	CLDN4	1.16	0.22	0.03												5860	0.697208	-0.520338	0								9521
1856	1.61062	0.687614	0.04		4953	ODC1	1.1	0.14	0.03												200010	0.516933	-0.951951	0								9529
1857	1.30023	0.378766	0.04		5341	PLEK	1.15	0.2	0.03												255743	0.705008	-0.504289	0								9533
2098	0.804665	-0.31354	0.04		64061	TSPYL2	0.8	-0.33	0.03												57538	1.30919	0.388672	0								9538
2983	1.37922	0.463854	0.04		81848	SPRY4	1.15	0.2	0.03												10973	1.22499	0.292769	0								9540
3123	1.72315	0.78505	0.04		29	ABR	1.1	0.14	0.03												63931	1.16546	0.220903	0								9547
3417	0.678876	-0.558781	0.04		81	ACTN4	1.14	0.19	0.03												286319	1.2224	0.289715	0								9550
3460	1.5068	0.591485	0.04		86	ACTL6A	1.1	0.14	0.03												11340	1.47399	0.559725	0								9551
3837	1.23801	0.308029	0.04		444	ASPH	0.88	-0.18	0.03												2117	1.15595	0.209073	0								9553
3927	1.30642	0.38562	0.04		633	BGN	1.18	0.24	0.03												8930	1.34027	0.422528	0								9556
3988	1.32428	0.40521	0.04		810	CALML3	0.63	-0.66	0.03												57561	1.40643	0.492039	0								9557
4211	0.682665	-0.550751	0.04		832	CAPZB	1.09	0.12	0.03												285016	2.19913	1.13694	0								9567
4215	1.43743	0.523492	0.04		833	CARS	1.11	0.15	0.03												171220	1.18274	0.242133	0								9569
4814	1.36573	0.449669	0.04		952	CD38	1.11	0.15	0.03												26005	1.18992	0.25086	0								9570
4881	1.44936	0.535415	0.04		972	CD74	1.17	0.22	0.03												1284	1.46451	0.550419	0								9577
5062	1.42862	0.514625	0.04		1107	CHD3	1.14	0.18	0.03												51003	1.18727	0.247653	0								9578
5066	1.34467	0.427257	0.04		1200	TPP1	1.08	0.11	0.03												6629	1.28256	0.359025	0								9583
5157	0.594734	-0.749684	0.04		1399	CRKL	1.06	0.09	0.03												285237	1.29144	0.368981	0								9587
5228	1.79924	0.847387	0.04		1465	CSRP1	1.19	0.25	0.03												65220	1.19817	0.260833	0								9600
5432	1.41555	0.501358	0.04		1545	CYP1B1	1.17	0.23	0.03												57480	1.34398	0.426508	0								9616
5583	1.35049	0.433481	0.04		2157	F8	1.19	0.26	0.03												5868	1.19408	0.255898	0								9619
5788	1.652	0.724217	0.04		2316	FLNA	1.12	0.16	0.03												150274	1.33121	0.412737	0								9620
5797	1.34037	0.422627	0.04		2318	FLNC	1.18	0.24	0.03												10891	1.27254	0.347705	0								9623
5813	1.28035	0.356539	0.04		2821	GPI	1.12	0.16	0.03												57117	1.25544	0.328195	0								9631
6050	1.38748	0.472472	0.04		2938	GSTA1	0.67	-0.58	0.03												9459	0.770481	-0.37617	0								9632
6120	0.64021	-0.643383	0.04		2995	GYPC	1.17	0.23	0.03												220001	0.834288	-0.261382	0								9633
6307	1.34595	0.428627	0.04		3242	HPD	0.64	-0.65	0.03												4208	0.763235	-0.3898	0								9643
6319	1.98762	0.991039	0.04		3273	HRG	0.67	-0.58	0.03												6565	0.707215	-0.49978	0								9644
6629	0.78044	-0.357641	0.04		3423	IDS	1.07	0.1	0.03												3033	0.628514	-0.669983	0								9646
6668	1.43249	0.518521	0.04		3563	IL3RA	1.14	0.19	0.03												55186	0.763309	-0.38966	0								9656
6885	0.761918	-0.392292	0.04		3609	ILF3	1.08	0.12	0.03												153364	0.840985	-0.249849	0								9658
7042	1.55958	0.641159	0.04		3614	IMPDH1	1.11	0.15	0.03												79018	0.828752	-0.270987	0								9659
7262	1.47727	0.562932	0.04		3623	INHA	0.85	-0.23	0.03												90673	0.772723	-0.371976	0								9668
7319	1.33038	0.411837	0.04		3837	KPNB1	1.1	0.14	0.03												8396	0.876605	-0.190001	0								9674
7473	2.16024	1.11119	0.04		4017	LOXL2	1.09	0.13	0.03												22803	1.19443	0.256325	0								9677
7866	1.52792	0.61157	0.04		4147	MATN2	1.33	0.41	0.03												100133941	1.24997	0.321896	0								9681
7975	1.41754	0.503387	0.04		4363	ABCC1	1.12	0.16	0.03												8487	1.31914	0.399593	0								9688
8220	1.60907	0.686231	0.04		4597	MVD	1.08	0.11	0.03												5533	1.23449	0.303918	0								9690
8493	1.33636	0.418307	0.04		4665	NAB2	1.1	0.14	0.03												1981	1.2572	0.33021	0								9694
8535	1.51009	0.594631	0.04		4697	NDUFA4	1.09	0.12	0.03												5209	2.08839	1.06239	0								9700
8620	0.511507	-0.967175	0.04		4938	OAS1	1.24	0.31	0.03												545	1.37201	0.456286	0								9710
8692	1.35559	0.438916	0.04		5034	P4HB	1.1	0.13	0.03												54438	1.18105	0.240066	0								9712
8805	1.41986	0.505752	0.04		5159	PDGFRB	1.13	0.18	0.03												128344	1.25115	0.323254	0								9716
8858	0.591592	-0.757327	0.04		5238	PGM3	1.1	0.13	0.03												7803	1.25706	0.330051	0								9728
8880	0.792903	-0.334783	0.04		5328	PLAU	1.16	0.22	0.03												10240	1.28393	0.360566	0								9731
8994	1.7174	0.780229	0.04		5514	PPP1R10	0.82	-0.29	0.03												10095	1.49289	0.578106	0								9733
9469	1.54864	0.631006	0.04		5899	RALB	1.11	0.15	0.03												146923	1.17972	0.238444	0								9734
9501	1.88157	0.911934	0.04		5910	RAP1GDS1	1.1	0.14	0.03												130162	1.41146	0.497191	0								9746
9675	1.47831	0.563946	0.04		6647	SOD1	1.07	0.09	0.03												8409	1.2366	0.306381	0								9751
9792	1.34008	0.42232	0.04		6713	SQLE	1.13	0.18	0.03												9927	1.26427	0.338304	0								9753
9900	1.73907	0.798318	0.04		6722	SRF	1.07	0.1	0.03												26019	1.42727	0.51326	0								9755
9905	1.54231	0.625093	0.04		6723	SRM	1.1	0.13	0.03												79139	1.25102	0.323108	0								9759
10061	1.35205	0.435146	0.04		6734	SRPR	1.08	0.11	0.03												5160	1.20866	0.273403	0								9760
10125	0.614349	-0.70287	0.04		6829	SUPT5H	1.11	0.15	0.03												10046	1.32741	0.408611	0								9764
10244	1.47638	0.56206	0.04		6891	TAP2	1.09	0.13	0.03												5152	1.76314	0.818144	0								9775
10296	1.47694	0.562613	0.04		7005	TEAD3	1.13	0.17	0.03												114034	1.19796	0.260585	0								9780
10632	0.679673	-0.557088	0.04		7037	TFRC	0.77	-0.38	0.03												140825	2.22765	1.15552	0								9788
10656	1.54162	0.624448	0.04		7508	XPC	1.09	0.12	0.03												9441	1.16665	0.222376	0								9790
10671	0.758532	-0.398717	0.04		7866	IFRD2	1.12	0.16	0.03												55214	1.33829	0.420391	0								9791
10929	1.36663	0.450621	0.04		7869	SEMA3B	1.24	0.31	0.03												10057	1.27519	0.350716	0								9804
10939	0.766258	-0.384097	0.04		8273	SLC10A3	1.13	0.17	0.03												145748	1.27952	0.355606	0								9806
11022	1.77534	0.828099	0.04		8516	ITGA8	1.19	0.26	0.03												4259	1.2164	0.282612	0								9813
11045	1.73449	0.794513	0.04		8558	CDK10	1.13	0.18	0.03												4582	1.48467	0.570146	0								9825
11054	1.97497	0.981828	0.04		8858	PROZ	0.73	-0.45	0.03												55638	2.75378	1.46141	0								9826
11126	0.56574	-0.82179	0.04		8884	SLC5A6	1.08	0.11	0.03												57713	1.17482	0.232439	0								9829
11267	1.37193	0.456205	0.04		9123	SLC16A3	1.1	0.14	0.03												7975	1.2012	0.264478	0								9836
11314	1.78381	0.834961	0.04		9141	PDCD5	1.17	0.23	0.03												65251	1.24019	0.310558	0								9839
22795	1.73964	0.79879	0.04		9179	AP4M1	1.12	0.16	0.03												8844	1.17315	0.230388	0								9841
22823	0.672876	-0.571588	0.04		9260	PDLIM7	1.09	0.13	0.03												150678	1.15867	0.212467	0								9842
23034	1.61114	0.688082	0.04		9324	HMGN3	1.09	0.12	0.03												10237	1.29034	0.367756	0								9844
23063	1.2607	0.334225	0.04		9409	PEX16	1.07	0.09	0.03												80131	1.19857	0.261316	0								9848
23082	1.55015	0.632412	0.04		9416	DDX23	1.15	0.2	0.03												388630	1.47662	0.562299	0								9851
23241	1.66975	0.739634	0.04		9751	SNPH	1.11	0.15	0.03												5550	1.14153	0.190969	0								9853
23463	1.3711	0.455333	0.04		9873	FCHSD2	1.1	0.14	0.03												926	0.885462	-0.175498	0								9861
23753	1.34395	0.426481	0.04		10023	FRAT1	1.12	0.17	0.03												53354	0.620036	-0.689575	0								9863
25780	1.38469	0.469564	0.04		10125	RASGRP1	1.23	0.3	0.03												22941	0.776844	-0.364302	0								9865
25901	1.37313	0.457463	0.04		10155	TRIM28	1.09	0.12	0.03												64710	0.757813	-0.400087	0								9867
25961	0.638846	-0.646461	0.04		10220	GDF11	1.07	0.09	0.03												84851	0.800606	-0.320835	0								9870
26152	0.6785	-0.559579	0.04		10226	PLIN3	1.1	0.14	0.03												100507466	0.819729	-0.286782	0								9871
26784	0.441282	-1.18023	0.04		10320	IKZF1	1.07	0.1	0.03												57692	0.835064	-0.260041	0								9889
29107	1.41671	0.502546	0.04		10549	PRDX4	1.12	0.17	0.03												57705	0.864415	-0.210205	0								9890
29959	1.27783	0.353693	0.04		10609	P3H4	1.09	0.13	0.03												54808	0.867436	-0.205171	0								9891
29984	1.43654	0.522594	0.04		10628	TXNIP	1.1	0.14	0.03												8470	0.777088	-0.36385	0								9898
51141	0.653951	-0.612745	0.04		10645	CAMKK2	1.06	0.09	0.03												348110	0.869922	-0.201042	0								9901
51659	1.90222	0.927687	0.04		10695	CNPY3	1.08	0.12	0.03												415	0.630176	-0.666174	0								9902
51733	0.52536	-0.928622	0.04		10939	AFG3L2	1.09	0.12	0.03												283392	0.730059	-0.453916	0								9903
54541	0.610062	-0.712973	0.04		11099	PTPN21	1.12	0.17	0.03												79836	0.723842	-0.466254	0								9909
54795	1.65285	0.724955	0.04		11100	HNRNPUL1	1.06	0.09	0.03												2819	0.608568	-0.71651	0								9910
54815	1.45207	0.538115	0.04		11334	TUSC2	1.06	0.09	0.03												10159	0.85558	-0.225026	0								9917
54964	1.5246	0.608428	0.04		22832	CEP162	1.08	0.12	0.03												54587	0.758903	-0.398012	0								9922
55009	1.46318	0.549105	0.04		22859	ADGRL1	1.07	0.1	0.03												11264	0.837257	-0.256258	0								9926
55102	0.734696	-0.44478	0.04		23373	CRTC1	0.88	-0.18	0.03												26035	0.718772	-0.476394	0								9927
55111	1.59554	0.674049	0.04		23492	CBX7	1.13	0.17	0.03												5257	0.798705	-0.324265	0								9929
55621	1.36285	0.44663	0.04		25809	TTLL1	1.09	0.13	0.03												8895	0.787371	-0.344885	0								9933
55720	1.30417	0.383136	0.04		25932	CLIC4	1.13	0.17	0.03												339977	0.809627	-0.304671	0								9934
55831	1.32325	0.404082	0.04		26128	KIF1BP	1.12	0.16	0.03												56918	0.801639	-0.318975	0								9938
56901	1.73349	0.793676	0.04		27079	RPUSD2	1.08	0.11	0.03												130	0.54794	-0.86791	0								9939
56965	0.67743	-0.561856	0.04		27348	TOR1B	1.1	0.13	0.03												57565	1.4895	0.574825	0								9941
64288	0.753363	-0.408583	0.04		28962	OSTM1	1.17	0.23	0.03												10672	1.26358	0.337522	0								9942
64428	1.4475	0.533566	0.04		28996	HIPK2	1.09	0.12	0.03												7884	1.25004	0.321978	0								9943
64847	1.59966	0.677762	0.04		29761	USP25	0.86	-0.21	0.03												7486	1.32556	0.406599	0								9945
65080	1.34428	0.426838	0.04		29894	CPSF1	1.09	0.12	0.03												85495	1.50701	0.591688	0								9948
79080	1.32048	0.401064	0.04		50937	CDON	1.11	0.15	0.03												55757	1.26808	0.342645	0								9955
79156	1.55314	0.635192	0.04		51065	RPS27L	1.09	0.12	0.03												201254	1.23169	0.300636	0								9957
79724	1.4619	0.547845	0.04		51150	SDF4	1.14	0.2	0.03												55138	1.26402	0.338024	0								9960
79879	1.52233	0.606282	0.04		51409	HEMK1	1.1	0.13	0.03												80331	1.16675	0.222492	0								9961
80177	1.40157	0.487044	0.04		51552	RAB14	1.08	0.11	0.03												10286	1.26362	0.337559	0								9963
83714	1.66598	0.736368	0.04		54107	POLE3	1.1	0.14	0.03												4811	1.49119	0.576467	0								9971
84164	1.38051	0.465201	0.04		54715	RBFOX1	0.78	-0.37	0.03												53407	1.16231	0.216999	0								9978
90957	1.33732	0.419341	0.04		54946	SLC41A3	1.06	0.09	0.03												6390	1.28668	0.363657	0								9980
114327	0.617267	-0.696034	0.04		54972	TMEM132A	1.09	0.12	0.03												126792	1.24338	0.314271	0								9985
124583	1.42372	0.509665	0.04		55224	ETNK2	0.71	-0.49	0.03												101926888	1.29262	0.370297	0								9987
253982	1.57554	0.655851	0.04		55361	PI4K2A	1.07	0.1	0.03												2805	1.29848	0.376819	0								9989
254102	1.59446	0.67307	0.04		55679	LIMS2	1.21	0.27	0.03												119392	1.30092	0.379528	0								9990
374291	1.38239	0.467167	0.04		55731	FAM222B	1.07	0.1	0.03												8034	1.36601	0.449971	0								9997
553115	1.46739	0.553252	0.04		55914	ERBB2IP	0.81	-0.3	0.03												1969	1.43685	0.522909	0								10001
3553	2.20438	1.14037	0.04		56983	POGLUT1	1.17	0.22	0.03												23243	1.23917	0.309371	0								10007
7832	0.751929	-0.411332	0.04		57192	MCOLN1	1.11	0.15	0.03												25854	0.680016	-0.556359	0								10008
57823	2.73562	1.45187	0.04		57513	CASKIN2	1.14	0.19	0.03												8876	0.512738	-0.963705	0								10011
84275	0.571611	-0.806895	0.04		63917	GALNT11	1.12	0.17	0.03												107983962	0.734559	-0.445049	0								10013
353322	1.80939	0.855504	0.04		63982	ANO3	1.18	0.24	0.03												4069	0.283563	-1.81826	0								10017
100506498	0.448511	-1.15678	0.04		64342	HS1BP3	1.09	0.12	0.03												2350	0.773809	-0.36995	0								10020
102723721	1.86145	0.89643	0.04		64847	SPATA20	1.12	0.17	0.03												6582	0.638359	-0.64756	0								10022
597	1.98326	0.987872	0.05		79048	SECISBP2	1.1	0.14	0.03												1909	0.739314	-0.43574	0								10040
677	1.35493	0.438215	0.05		79066	METTL16	1.06	0.09	0.03												246175	0.789027	-0.341854	0								10045
770	1.48105	0.566625	0.05		79180	EFHD2	1.09	0.12	0.03												221	0.756777	-0.40206	0								10046
847	0.728486	-0.457026	0.05		79709	COLGALT1	1.07	0.09	0.03												6424	0.836432	-0.257681	0								10050
1050	1.42854	0.51454	0.05		79834	PEAK1	1.09	0.12	0.03												64236	0.809213	-0.305408	0								10057
1213	1.20498	0.269014	0.05		84890	ADO	1.11	0.15	0.03												2674	0.818572	-0.288818	0								10059
1545	1.55226	0.634375	0.05		90121	TSR2	1.07	0.1	0.03												199731	0.823033	-0.280977	0								10068
1643	1.57643	0.656664	0.05		90522	YIF1B	1.07	0.09	0.03												2348	0.659708	-0.6001	0								10078
1650	1.2884	0.365586	0.05		203068	TUBB	1.11	0.15	0.03												401152	0.825359	-0.276906	0								10082
1666	0.755412	-0.404664	0.05		3976	LIF	1.18	0.24	0.03												63920	0.740709	-0.433021	0								10083
1796	1.82422	0.867279	0.05		6018	RLF	1.09	0.13	0.03												101928087	0.844788	-0.243339	0								10084
1798	1.24434	0.315381	0.05		6364	CCL20	1.62	0.7	0.03												10989	1.1909	0.252046	0.01								10095
2852	1.55133	0.633502	0.05		6648	SOD2	1.19	0.25	0.03												441054	1.37757	0.462131	0.01								10096
3207	1.57566	0.655955	0.05		10208	USPL1	1.08	0.12	0.03												79077	1.21143	0.276716	0.01								10100
4145	1.27434	0.349755	0.05		10221	TRIB1	1.14	0.19	0.03												9411	1.44303	0.529097	0.01								10102
4600	2.40809	1.26789	0.05		11067	C10orf10	0.72	-0.48	0.03												100421641	1.36472	0.448606	0.01								10103
4635	1.47886	0.564489	0.05		11138	TBC1D8	1.17	0.22	0.03												10436	1.31322	0.393111	0.01								10105
4649	0.774073	-0.369459	0.05		22822	PHLDA1	1.13	0.17	0.03												6722	1.23426	0.303652	0.01								10107
4929	0.608351	-0.717025	0.05		50861	STMN3	1.08	0.11	0.03												2770	1.66043	0.731557	0.01								10110
4982	1.44744	0.533503	0.05		79753	SNIP1	1.09	0.12	0.03												8767	1.26489	0.339014	0.01								10121
5269	1.22155	0.28871	0.05		1655	DDX5	1.09	0.12	0.04												10975	1.15265	0.204949	0.01								10125
5714	1.21634	0.282541	0.05		4791	NFKB2	1.07	0.1	0.04												148022	1.46583	0.551723	0.01								10127
6636	0.747495	-0.419865	0.05		8870	IER3	1.18	0.24	0.04												5411	1.63378	0.708214	0.01								10128
6929	1.41234	0.498089	0.05		55608	ANKRD10	1.08	0.12	0.04												26276	1.15385	0.206461	0.01								10130
7291	1.67454	0.743768	0.05		351	APP	1.08	0.11	0.04												2673	1.4361	0.522161	0.01								10133
7709	1.46465	0.550554	0.05		363	AQP6	0.86	-0.21	0.04												11044	1.23795	0.307949	0.01								10137
7798	1.54565	0.628216	0.05		527	ATP6V0C	1.09	0.12	0.04												59349	1.20053	0.263674	0.01								10138
8100	0.672853	-0.571636	0.05		613	BCR	1.13	0.18	0.04												84300	1.2141	0.27989	0.01								10140
8260	1.49041	0.575705	0.05		654	BMP6	1.19	0.25	0.04												199746	1.23385	0.303166	0.01								10154
8479	1.42559	0.511558	0.05		717	C2	1.12	0.16	0.04												261734	1.22357	0.291091	0.01								10159
8536	1.43547	0.521524	0.05		719	C3AR1	1.15	0.2	0.04												5685	1.27745	0.353267	0.01								10162
8603	1.36571	0.449655	0.05		835	CASP2	1.06	0.08	0.04												23052	1.41483	0.500625	0.01								10171
8764	1.44837	0.534431	0.05		894	CCND2	1.12	0.17	0.04												29092	0.697893	-0.518923	0.01								10172
8815	1.29589	0.373941	0.05		905	CCNT2	1.06	0.08	0.04												7508	0.81048	-0.303152	0.01								10179
8933	1.32493	0.405918	0.05		1032	CDKN2D	1.08	0.11	0.04												25932	0.610097	-0.71289	0.01								10180
9168	1.22276	0.290142	0.05		1212	CLTB	1.11	0.15	0.04												401494	0.652368	-0.616243	0.01								10184
9235	1.60607	0.683531	0.05		1474	CST6	1.13	0.18	0.04												913	0.877411	-0.188675	0.01								10190
9419	0.777512	-0.363063	0.05		1487	CTBP1	1.08	0.11	0.04												416	0.685508	-0.544754	0.01								10196
9781	1.44427	0.530345	0.05		1628	DBP	1.16	0.22	0.04												1644	0.578825	-0.7888	0.01								10197
9790	1.30052	0.379084	0.05		1738	DLD	1.1	0.13	0.04												5193	0.779355	-0.359647	0.01								10200
10101	1.4538	0.539829	0.05		1954	MEGF8	1.07	0.09	0.04												2261	0.755513	-0.404472	0.01								10211
10285	1.31125	0.390946	0.05		2168	FABP1	0.66	-0.59	0.04												1415	0.822126	-0.282569	0.01								10212
10464	0.763916	-0.388514	0.05		2271	FH	1.07	0.09	0.04												55924	0.838575	-0.253988	0.01								10213
10540	1.28075	0.356994	0.05		2275	FHL3	1.08	0.12	0.04												53371	1.22091	0.287953	0.01								10219
10765	1.34988	0.432834	0.05		2359	FPR3	1.21	0.27	0.04												54995	1.21227	0.277706	0.01								10229
10772	0.735692	-0.442826	0.05		2643	GCH1	1.16	0.21	0.04												8547	2.05252	1.03739	0.01								10231
11010	1.5551	0.63701	0.05		2794	GNL1	1.08	0.11	0.04												64859	1.52469	0.60852	0.01								10233
11116	0.641641	-0.640161	0.05		3482	IGF2R	1.1	0.13	0.04												165324	1.36166	0.445368	0.01								10237
11213	0.646093	-0.630186	0.05		3631	INPP4A	1.05	0.07	0.04												222171	1.32	0.400538	0.01								10238
11319	1.28549	0.362318	0.05		3728	JUP	1.11	0.15	0.04												118672	1.17511	0.232798	0.01								10240
11343	1.41526	0.50107	0.05		4091	SMAD6	1.1	0.13	0.04												65985	1.38291	0.467703	0.01								10248
22927	1.28173	0.358094	0.05		4128	MAOA	0.76	-0.4	0.04												9516	1.29952	0.377984	0.01								10249
23098	1.37739	0.461935	0.05		4209	MEF2D	1.05	0.07	0.04												5699	1.72821	0.789281	0.01								10252
23199	1.2771	0.352875	0.05		4289	MKLN1	1.08	0.11	0.04												10627	1.23947	0.309725	0.01								10256
23381	1.40762	0.493261	0.05		4820	NKTR	1.06	0.08	0.04												9200	1.49459	0.57975	0.01								10263
23383	1.48667	0.572086	0.05		4836	NMT1	1.07	0.1	0.04												6238	1.2952	0.373178	0.01								10265
23558	1.36878	0.45289	0.05		5127	CDK16	1.05	0.07	0.04												55086	1.77994	0.831829	0.01								10266
23633	1.37321	0.457551	0.05		5138	PDE2A	1.17	0.22	0.04												6464	1.37316	0.457503	0.01								10270
24139	1.40266	0.488165	0.05		5208	PFKFB2	0.83	-0.27	0.04												166824	1.68993	0.756963	0.01								10273
25915	1.30225	0.381012	0.05		5463	POU6F1	1.05	0.08	0.04												54460	1.19245	0.253924	0.01								10277
26119	1.48972	0.575042	0.05		5716	PSMD10	1.09	0.13	0.04												1366	1.37523	0.459673	0.01								10278
26207	1.27865	0.35462	0.05		5797	PTPRM	1.16	0.22	0.04												6902	1.24713	0.318611	0.01								10284
26747	1.46779	0.553649	0.05		5979	RET	1.08	0.12	0.04												3189	1.30471	0.383725	0.01								10285
27339	1.43942	0.525483	0.05		6196	RPS6KA2	1.08	0.12	0.04												55847	1.20712	0.271571	0.01								10298
28978	0.751922	-0.411345	0.05		6279	S100A8	1.24	0.31	0.04												338321	1.19962	0.262572	0.01								10327
29099	1.31604	0.3962	0.05		6598	SMARCB1	1.07	0.1	0.04												113763	1.33633	0.418281	0.01								10328
51299	1.91435	0.936854	0.05		6629	SNRPB2	1.06	0.09	0.04												57132	1.26141	0.33504	0.01								10331
51574	0.74867	-0.417599	0.05		6651	SON	1.08	0.11	0.04												3267	1.20778	0.272358	0.01								10333
51614	1.28525	0.362048	0.05		6853	SYN1	0.85	-0.23	0.04												728769	1.22748	0.295698	0.01								10335
51621	1.32823	0.40951	0.05		7052	TGM2	1.1	0.14	0.04												10011	1.22011	0.28701	0.01								10342
54800	1.35341	0.436601	0.05		7102	TSPAN7	1.21	0.28	0.04												22879	1.20523	0.269311	0.01								10346
55105	0.706198	-0.501854	0.05		7106	TSPAN4	1.18	0.24	0.04												203228	1.16637	0.222024	0.01								10350
55128	1.56038	0.641893	0.05		8087	FXR1	1.07	0.1	0.04												4200	1.18319	0.242679	0.01								10351
55168	1.32536	0.406384	0.05		8787	RGS9	1.15	0.2	0.04												22827	1.23275	0.301886	0.01								10365
55215	1.36829	0.452373	0.05		8867	SYNJ1	1.06	0.09	0.04												4501	0.494879	-1.01485	0.01								10367
55226	1.6002	0.67825	0.05		8994	LIMD1	1.06	0.09	0.04												138046	0.644201	-0.634417	0.01								10376
55255	0.699582	-0.515436	0.05		9293	GPR52	0.81	-0.3	0.04												152815	0.893104	-0.163099	0.01								10379
55353	1.30576	0.384885	0.05		9295	SRSF11	1.09	0.13	0.04												27040	0.863882	-0.211093	0.01								10384
55611	1.27539	0.350941	0.05		9376	SLC22A8	0.63	-0.67	0.04												78986	0.786437	-0.346598	0.01								10388
55701	1.40044	0.485875	0.05		9537	TP53I11	1.06	0.09	0.04												199	0.712838	-0.488354	0.01								10393
56257	1.38096	0.465671	0.05		9749	PHACTR2	1.16	0.22	0.04												124842	0.709302	-0.495527	0.01								10396
56914	0.739451	-0.435474	0.05		9757	KMT2B	1.05	0.07	0.04												284992	0.661789	-0.595557	0.01								10397
57175	1.49665	0.581735	0.05		9823	ARMCX2	0.82	-0.28	0.04												5799	0.877147	-0.189109	0.01								10404
57669	0.7254	-0.463151	0.05		10395	DLC1	1.08	0.11	0.04												105373510	0.735864	-0.442489	0.01								10406
63943	1.48792	0.573297	0.05		10657	KHDRBS1	1.05	0.07	0.04												26040	1.24227	0.312975	0.01								10418
64328	0.738187	-0.437942	0.05		10671	DCTN6	1.08	0.11	0.04												29116	1.36959	0.453748	0.01								10422
64761	1.60887	0.686049	0.05		10868	USP20	1.09	0.12	0.04												4651	1.23738	0.307291	0.01								10423
79037	0.554741	-0.850113	0.05		11022	TDRKH	1.08	0.11	0.04												7436	1.48168	0.56723	0.01								10424
79066	0.707488	-0.499223	0.05		11188	NISCH	1.11	0.15	0.04												223082	1.34837	0.431211	0.01								10430
79096	1.40118	0.486642	0.05		22809	ATF5	1.07	0.1	0.04												7556	1.38037	0.46505	0.01								10436
79643	1.49068	0.575974	0.05		22907	DHX30	1.08	0.11	0.04												643653	1.17821	0.236596	0.01								10440
79714	1.41222	0.49797	0.05		22954	TRIM32	1.09	0.12	0.04												342926	1.12155	0.165498	0.01								10449
79791	1.3256	0.406645	0.05		23109	DDN	1.18	0.24	0.04												3710	1.31137	0.391074	0.01								10455
79836	0.686579	-0.542503	0.05		23383	MAU2	1.06	0.08	0.04												161753	1.28589	0.362764	0.01								10459
80301	1.51259	0.597016	0.05		25961	NUDT13	1.09	0.13	0.04												10200	1.21225	0.277688	0.01								10461
81563	0.595509	-0.747804	0.05		26284	ERAL1	1.08	0.11	0.04												3321	1.21113	0.276358	0.01								10462
90362	1.6848	0.752579	0.05		26747	NUFIP1	1.07	0.1	0.04												6615	1.23662	0.306406	0.01								10467
92703	0.687589	-0.540381	0.05		27242	TNFRSF21	1.38	0.47	0.04												64121	1.20007	0.263118	0.01								10469
124222	1.43129	0.517319	0.05		30008	EFEMP2	1.16	0.22	0.04												83443	1.2101	0.275127	0.01								10471
140545	0.738314	-0.437693	0.05		50813	COPS7A	1.08	0.11	0.04												7411	1.20287	0.266479	0.01								10475
284325	1.49458	0.579738	0.05		51157	ZNF580	1.08	0.11	0.04												93134	1.23844	0.30852	0.01								10478
468	0.760201	-0.395546	0.05		51337	THEM6	1.1	0.14	0.04												1022	1.3138	0.393748	0.01								10483
1316	0.715783	-0.482406	0.05		51621	KLF13	1.09	0.12	0.04												90861	1.23586	0.305516	0.01								10484
3725	0.618016	-0.694283	0.05		53635	PTOV1	1.1	0.14	0.04												25978	1.2628	0.336627	0.01								10488
5932	0.699981	-0.514612	0.05		53947	A4GALT	0.85	-0.23	0.04												80314	1.23336	0.302591	0.01								10491
9597	0.601508	-0.733345	0.05		54148	MRPL39	1.07	0.1	0.04												2346	0.558661	-0.839955	0.01								10500
103	1.32704	0.408208	0.06		54795	TRPM4	1.14	0.19	0.04												911	0.773313	-0.370876	0.01								10507
291	1.27155	0.346587	0.06		54964	C1orf56	1.08	0.1	0.04												105370939	0.837272	-0.256232	0.01								10509
327	1.31677	0.397	0.06		55195	C14orf105	1.22	0.29	0.04												23136	0.6826	-0.550888	0.01								10519
444	0.793891	-0.332987	0.06		55334	SLC39A9	1.06	0.08	0.04												51181	0.581651	-0.781775	0.01								10520
506	0.830307	-0.268282	0.06		55611	OTUB1	1.06	0.09	0.04												155066	0.672635	-0.572105	0.01								10521
526	0.750051	-0.41494	0.06		55761	TTC17	1.08	0.11	0.04												51284	0.858379	-0.220314	0.01								10525
587	1.4303	0.51632	0.06		55779	CFAP44	1.06	0.09	0.04												83882	0.81159	-0.301177	0.01								10527
712	1.7733	0.826435	0.06		56943	ENY2	0.86	-0.21	0.04												80896	0.627571	-0.672149	0.01								10531
865	1.48424	0.569723	0.06		57664	PLEKHA4	1.1	0.14	0.04												9925	1.26394	0.337925	0.01								10539
905	0.70737	-0.499463	0.06		64418	TMEM168	1.08	0.11	0.04												7037	1.6245	0.699999	0.01								10542
1211	1.22908	0.297581	0.06		64764	CREB3L2	1.12	0.16	0.04												5203	1.13469	0.182293	0.01								10548
1271	1.85882	0.894389	0.06		64848	YTHDC2	1.06	0.09	0.04												55308	1.14805	0.19918	0.01								10549
1312	1.33621	0.418149	0.06		65080	MRPL44	1.09	0.12	0.04												9509	1.16091	0.215256	0.01								10551
1738	0.74112	-0.432222	0.06		79595	SAP130	1.08	0.11	0.04												8565	1.23639	0.306137	0.01								10553
1847	1.45658	0.542584	0.06		79650	USB1	1.06	0.08	0.04												731223	1.14902	0.200401	0.01								10557
1992	0.782521	-0.353799	0.06		79658	ARHGAP10	1.09	0.12	0.04												126070	1.30309	0.381932	0.01								10564
2037	1.32892	0.410256	0.06		81603	TRIM8	1.06	0.09	0.04												9710	1.23026	0.298969	0.01								10568
2200	1.56968	0.650472	0.06		91316	GUSBP11	1.92	0.94	0.04												94234	1.75439	0.810969	0.01								10574
2217	1.25337	0.325811	0.06		93974	ATPIF1	1.08	0.11	0.04												54534	1.29094	0.368427	0.01								10576
2297	1.47077	0.55657	0.06		113419	TEX261	1.08	0.11	0.04												9825	1.23953	0.309796	0.01								10577
3429	1.26427	0.338299	0.06		130074	FAM168B	1.08	0.11	0.04												56977	1.50392	0.588731	0.01								10581
3431	1.4762	0.561886	0.06		140803	TRPM6	0.84	-0.25	0.04												3912	1.34767	0.430469	0.01								10585
3433	1.6934	0.759925	0.06		157922	CAMSAP1	1.04	0.06	0.04												56980	1.23531	0.304867	0.01								10591
3623	0.693604	-0.527816	0.06		200734	SPRED2	1.07	0.1	0.04												6895	1.17072	0.227397	0.01								10595
4091	1.64304	0.716368	0.06		730101	LOC730101	1.38	0.47	0.04												55578	1.20259	0.266143	0.01								10598
4149	1.2055	0.269635	0.06		3320	HSP90AA1	1.07	0.1	0.04												92935	1.22213	0.289402	0.01								10606
4205	1.29517	0.373143	0.06		3394	IRF8	1.23	0.3	0.04												7088	1.36187	0.445584	0.01								10611
4358	1.32671	0.407851	0.06		5187	PER1	0.77	-0.38	0.04												7097	1.48107	0.566638	0.01								10618
5239	2.44444	1.2895	0.06		23516	SLC39A14	0.85	-0.24	0.04												100506668	1.23307	0.302252	0.01								10623
5241	1.79905	0.847231	0.06		4499	MT1M	0.7	-0.52	0.05												26128	1.20812	0.272761	0.01								10627
5341	2.40138	1.26386	0.06		8407	TAGLN2	1.13	0.17	0.05												5982	1.26895	0.343636	0.01								10632
5434	1.51968	0.603766	0.06		55096	EBLN2	1.09	0.12	0.05												2745	1.26829	0.342889	0.01								10636
5883	1.47533	0.561042	0.06		55422	ZNF331	0.7	-0.52	0.05												80736	1.6059	0.68338	0.01								10651
5896	1.54948	0.631782	0.06		47	ACLY	1.08	0.12	0.05												64645	1.20062	0.263783	0.01								10652
6156	0.823067	-0.280918	0.06		134	ADORA1	1.08	0.12	0.05												576	0.83373	-0.262347	0.01								10654
6169	0.855657	-0.224896	0.06		156	ADRBK1	1.06	0.08	0.05												10249	0.532538	-0.909044	0.01								10663
6432	0.770072	-0.376935	0.06		367	AR	1.1	0.13	0.05												79974	0.799445	-0.32293	0.01								10668
6608	1.53726	0.620358	0.06		526	ATP6V1B2	1.1	0.14	0.05												23122	0.84006	-0.251435	0.01								10671
6619	1.27606	0.351691	0.06		558	AXL	1.18	0.24	0.05												64077	0.73822	-0.437877	0.01								10672
6625	0.731539	-0.450994	0.06		780	DDR1	1.07	0.1	0.05												100505806	0.750507	-0.414063	0.01								10678
6651	0.749709	-0.415597	0.06		808	CALM3	1.06	0.08	0.05												683	0.701043	-0.512425	0.01								10681
7297	1.32757	0.40879	0.06		896	CCND3	1.12	0.16	0.05												100506963	0.773621	-0.370302	0.01								10686
7515	1.27883	0.354825	0.06		1021	CDK6	1.07	0.1	0.05												284297	0.784697	-0.349793	0.01								10693
8358	1.63509	0.709374	0.06		1271	CNTFR	0.87	-0.2	0.05												6097	0.692118	-0.530911	0.01								10694
8491	0.727263	-0.459451	0.06		1289	COL5A1	1.26	0.33	0.05												27350	0.819487	-0.287207	0.01								10713
8881	0.765073	-0.38633	0.06		1349	COX7B	1.1	0.14	0.05												9806	0.776598	-0.364759	0.01								10714
9454	1.50031	0.585262	0.06		1387	CREBBP	1.06	0.08	0.05												196051	0.843016	-0.246368	0.01								10721
9650	0.693278	-0.528494	0.06		1479	CSTF3	1.07	0.09	0.05												2887	0.770015	-0.377042	0.01								10725
9734	1.32674	0.407884	0.06		1515	CTSV	0.69	-0.53	0.05												525	0.683766	-0.548425	0.01								10726
9895	1.3242	0.405117	0.06		1555	CYP2B6	0.77	-0.37	0.05												105369957	0.741219	-0.432027	0.01								10739
9924	0.706518	-0.501202	0.06		1605	DAG1	1.13	0.17	0.05												10102	0.83949	-0.252415	0.01								10741
10277	1.23248	0.301567	0.06		1727	CYB5R3	1.05	0.08	0.05												10128	0.808911	-0.305947	0.01								10745
10535	1.36503	0.448934	0.06		1768	DNAH6	0.9	-0.14	0.05												100507303	0.725599	-0.462756	0.01								10748
10724	0.796663	-0.327959	0.06		1950	EGF	0.64	-0.65	0.05												126282	0.700172	-0.514219	0.01								10752
10785	1.30073	0.37932	0.06		2137	EXTL3	1.06	0.08	0.05												57142	0.849956	-0.23454	0.01								10758
10791	1.3112	0.390893	0.06		2767	GNA11	1.1	0.13	0.05												2124	0.489329	-1.03112	0.01								10762
10807	1.63112	0.705866	0.06		3641	INSL4	1.45	0.54	0.05												342897	0.69205	-0.531052	0.01								10768
10856	1.33561	0.4175	0.06		3802	KIR2DL1	1.08	0.11	0.05												116535	0.7103	-0.493499	0.01								10769
22879	1.47659	0.562269	0.06		3818	KLKB1	1.14	0.19	0.05												59342	0.773047	-0.371372	0.01								10772
22882	1.28161	0.357961	0.06		4709	NDUFB3	1.08	0.11	0.05												169611	0.768756	-0.379401	0.01								10775
22954	1.37076	0.454973	0.06		4849	CNOT3	1.05	0.07	0.05												10903	0.776776	-0.364429	0.01								10781
22996	1.64663	0.719519	0.06		4881	NPR1	1.1	0.14	0.05												63929	0.859408	-0.218585	0.01								10782
23141	1.30423	0.383199	0.06		4907	NT5E	1.4	0.48	0.05												1743	0.628902	-0.669094	0.01								10785
23175	0.733705	-0.446728	0.06		4940	OAS3	1.27	0.35	0.05												91750	0.797737	-0.326014	0.01								10786
23203	0.702368	-0.509701	0.06		5157	PDGFRL	1.19	0.25	0.05												155038	0.816141	-0.29311	0.01								10788
23492	1.57607	0.656336	0.06		5241	PGR	1.07	0.1	0.05												144193	0.605696	-0.723335	0.01								10793
23514	0.687087	-0.541435	0.06		5744	PTHLH	1.08	0.11	0.05												7627	1.26014	0.333589	0.01								10799
23545	1.63526	0.709516	0.06		7267	TTC3	1.07	0.1	0.05												10671	1.1979	0.260508	0.01								10800
25932	1.18325	0.242751	0.06		7326	UBE2G1	1.08	0.11	0.05												27351	1.21653	0.282771	0.01								10803
25972	0.774062	-0.369479	0.06		7988	ZNF212	1.08	0.1	0.05												8888	1.15389	0.206511	0.01								10806
26128	1.23955	0.309819	0.06		8473	OGT	1.07	0.09	0.05												10179	1.2455	0.316724	0.01								10807
26993	1.27661	0.352323	0.06		8560	DEGS1	1.08	0.12	0.05												9616	1.17604	0.233935	0.01								10811
27079	1.35145	0.434504	0.06		8620	NPFF	1.06	0.08	0.05												57019	1.21137	0.27664	0.01								10813
28954	1.36689	0.450902	0.06		9785	DHX38	1.11	0.14	0.05												100506243	1.32868	0.409993	0.01								10816
29761	0.738217	-0.437883	0.06		9900	SV2A	1.1	0.14	0.05												407975	1.68749	0.754882	0.01								10826
29965	1.48953	0.574859	0.06		9910	RABGAP1L	0.87	-0.21	0.05												391020	1.40234	0.487839	0.01								10841
51460	1.48308	0.568598	0.06		10273	STUB1	1.07	0.1	0.05												7073	1.10567	0.144922	0.01								10845
51497	1.28437	0.361065	0.06		10277	UBE4B	1.06	0.08	0.05												1615	1.19726	0.259734	0.01								10855
51678	0.678857	-0.55882	0.06		10528	NOP56	1.07	0.1	0.05												23516	1.31993	0.400458	0.01								10857
54882	0.670946	-0.575732	0.06		10859	LILRB1	1.12	0.16	0.05												7709	1.14921	0.200638	0.01								10858
54968	0.673534	-0.570177	0.06		10922	FASTK	1.06	0.08	0.05												2081	1.214	0.279768	0.01								10866
55101	1.37166	0.455927	0.06		10945	KDELR1	1.07	0.1	0.05												2202	0.681113	-0.554034	0.01								10867
55249	0.695481	-0.523918	0.06		10949	HNRNPA0	1.07	0.1	0.05												1027	0.763759	-0.38881	0.01								10870
55596	0.676707	-0.563397	0.06		11052	CPSF6	1.08	0.11	0.05												114801	0.681407	-0.553411	0.01								10875
55691	1.26705	0.341479	0.06		11264	PXMP4	1.07	0.1	0.05												4494	0.551912	-0.85749	0.01								10876
55737	1.22789	0.296186	0.06		22996	TTC39A	1.17	0.22	0.05												3633	0.890694	-0.166999	0.01								10884
55795	0.752996	-0.409287	0.06		23098	SARM1	1.05	0.07	0.05												1031	0.749839	-0.415348	0.01								10891
55957	1.36116	0.444834	0.06		23142	DCUN1D4	1.06	0.09	0.05												54207	0.777043	-0.363934	0.01								10892
56672	1.35511	0.438407	0.06		23476	BRD4	1.06	0.08	0.05												847	0.706424	-0.501393	0.01								10903
56940	1.42554	0.511508	0.06		23670	TMEM2	0.74	-0.43	0.05												101930085	0.749291	-0.416401	0.01								10906
57198	1.41989	0.505777	0.06		23774	BRD1	1.11	0.15	0.05												56666	0.865203	-0.20889	0.01								10915
60491	0.791761	-0.336863	0.06		24148	PRPF6	1.1	0.14	0.05												57630	0.811075	-0.302092	0.01								10923
63875	1.40088	0.486329	0.06		25850	ZNF345	1.05	0.07	0.05												2527	0.809959	-0.30408	0.01								10926
63917	0.66007	-0.59931	0.06		25901	CCDC28A	1.07	0.1	0.05												5142	0.661934	-0.595241	0.01								10927
79084	1.37594	0.460417	0.06		25903	OLFML2B	1.23	0.3	0.05												10007	0.72561	-0.462735	0.01								10930
79169	1.3478	0.430606	0.06		25924	MYRIP	0.76	-0.39	0.05												100874012	0.879699	-0.184917	0.01								10939
79794	1.20993	0.274921	0.06		25939	SAMHD1	1.1	0.14	0.05												2562	0.727165	-0.459646	0.01								10947
79850	1.80687	0.853494	0.06		26084	ARHGEF26	0.78	-0.36	0.05												51715	0.793161	-0.334315	0.01								10952
79882	0.798447	-0.324731	0.06		27158	NDOR1	0.89	-0.16	0.05												11112	0.758882	-0.398053	0.01								10960
79899	1.53832	0.621359	0.06		29760	BLNK	1.38	0.47	0.05												285382	0.803489	-0.31565	0.01								10963
80230	1.27133	0.346335	0.06		51005	AMDHD2	1.08	0.12	0.05												9902	0.80803	-0.30752	0.01								10970
80235	1.63279	0.707343	0.06		51154	MRTO4	1.13	0.18	0.05												4905	1.16835	0.224476	0.01								10973
83475	1.2698	0.344601	0.06		51365	PLA1A	1.26	0.33	0.05												55502	1.17937	0.23802	0.01								10974
84364	1.36134	0.445027	0.06		51411	BIN2	1.08	0.12	0.05												8444	1.27179	0.346859	0.01								10975
114088	1.36968	0.453835	0.06		54498	SMOX	1.06	0.08	0.05												23286	1.32431	0.405238	0.01								10981
330	0.700677	-0.513178	0.06		54853	WDR55	1.08	0.11	0.05												80223	1.24995	0.321875	0.01								10982
2498	0.696541	-0.52172	0.06		55215	FANCI	1.06	0.08	0.05												6868	1.2021	0.265556	0.01								10983
10744	0.515282	-0.956567	0.06		55255	WDR41	1.16	0.21	0.05												90835	1.2253	0.293135	0.01								10985
10794	1.3273	0.40849	0.06		55652	SLC48A1	1.09	0.12	0.05												1453	1.19444	0.25633	0.01								10989
55876	0.622805	-0.683148	0.06		56006	SMG9	1.07	0.09	0.05												440957	1.25956	0.332919	0.01								10990
84815	0.681239	-0.553766	0.06		56936	CCDC177	0.88	-0.19	0.05												56851	1.14684	0.197664	0.01								11000
143684	0.670889	-0.575855	0.06		56996	SLC12A9	1.06	0.08	0.05												9690	1.20638	0.270684	0.01								11001
407007	0.549141	-0.864751	0.06		57150	SMIM8	1.06	0.08	0.05												80004	1.34081	0.423109	0.01								11016
100500866	0.361443	-1.46816	0.06		57198	ATP8B2	1.07	0.1	0.05												9557	1.16824	0.224335	0.01								11017
363	0.718151	-0.477641	0.07		57493	HEG1	1.18	0.24	0.05												8437	1.24513	0.316292	0.01								11030
718	3.07578	1.62095	0.07		57669	EPB41L5	0.83	-0.27	0.05												9238	1.23736	0.307261	0.01								11034
894	1.93069	0.949118	0.07		63893	UBE2O	1.07	0.09	0.05												4046	0.827112	-0.273846	0.01								11041
908	1.28104	0.357311	0.07		64097	EPB41L4A	1.05	0.07	0.05												63917	0.714645	-0.484702	0.01								11044
1212	1.2799	0.356028	0.07		64428	NARFL	1.08	0.12	0.05												64397	0.834373	-0.261235	0.01								11046
1289	1.28608	0.362982	0.07		78992	YIPF2	1.05	0.07	0.05												54941	0.782634	-0.35359	0.01								11051
1308	0.776071	-0.36574	0.07		79039	DDX54	1.08	0.11	0.05												90507	0.727993	-0.458003	0.01								11056
1399	1.25481	0.327472	0.07		80024	SLC8B1	1.07	0.1	0.05												5790	0.855637	-0.224929	0.01								11060
1410	0.818192	-0.289489	0.07		80235	PIGZ	0.82	-0.28	0.05												10585	0.824792	-0.277898	0.01								11069
1462	2.13444	1.09386	0.07		83448	PUS7L	1.06	0.09	0.05												5621	0.760032	-0.395867	0.01								11091
1861	1.42161	0.507523	0.07		84168	ANTXR1	1.06	0.08	0.05												6518	0.577193	-0.792874	0.01								11098
2079	0.762769	-0.390681	0.07		85236	HIST1H2BK	1.14	0.19	0.05												28797	0.700436	-0.513675	0.01								11102
2119	1.58914	0.668248	0.07		91746	YTHDC1	1.06	0.09	0.05												84132	1.17063	0.227286	0.01								11104
2359	1.65761	0.729108	0.07		729515	TMEM242	1.06	0.08	0.05												751071	1.18231	0.241606	0.01								11108
2533	1.67864	0.747297	0.07		3484	IGFBP1	1.72	0.78	0.05												8527	1.15723	0.210674	0.01								11112
2589	1.38616	0.471095	0.07		5366	PMAIP1	1.09	0.12	0.05												7699	1.33858	0.420704	0.01								11113
2720	1.41424	0.500022	0.07		6574	SLC20A1	1.1	0.14	0.05												28977	1.18074	0.239692	0.01								11116
2845	0.722902	-0.468127	0.07		9267	CYTH1	1.06	0.09	0.05												23474	1.33969	0.421904	0.01								11118
3216	1.48254	0.568067	0.07		10912	GADD45G	0.67	-0.58	0.05												7566	1.16613	0.221732	0.01								11119
3257	1.32699	0.408153	0.07		23137	SMC5	1.07	0.09	0.05												84141	1.51631	0.600568	0.01								11120
3326	0.847147	-0.239316	0.07		25948	KBTBD2	1.09	0.13	0.05												84759	1.39183	0.476985	0.01								11124
[truncated: 3,112 more rows]
